# Supplementary material for: IGF2BP3 functions as a potential oncogene and is a crucial target of miR-34a in gastric carcinogenesis
Source: Mol Cancer. 2017 Apr 11;16:77. doi: 10.1186/s12943-017-0647-2 (PMC5387209; doi:10.1186/s12943-017-0647-2)
Supplement: Supplementary file 2 — Expression microarray. (XLS 4646 kb) [file 12943_2017_647_MOESM2_ESM.xls]

## Sheet: Expression microarray
gene.symbol	MKN1	MKN28	MKN45	KatoIII	SNU1	SNU16	AGS	NCI-N87	MKN7	Normal stomach mRNA	Normal gastric total RNA
15E1.2	0.585113	0.205958	1.36447	0.409477	0.723894	0.901391	1.06241	0.372195	0.0826301	0.905364	0.218354
2'-PDE	0.414165	-0.470473	0.433352	0.615408	0.411911	0.478515	0.969999	-1.21981	0.336645	-0.949364	-0.712907
76P	-0.462562	1.2537	2.11461	1.2301	0.170008	1.66485	0.477013	0.163917	0.421887	-1.02372	-0.842279
A_23_P10060	-0.368433	NaN	-0.749186	-0.663078	NaN	0.0974674	NaN	-0.989472	-1.01383	NaN	-2.12948
A_23_P103951	-0.363311	0.814493	1.7277	-2.6616	0.863908	-2.19722	0.827927	-0.77138	0.202541	-3.0001	-2.6642
A_23_P105732	1.88579	1.2552	0.858538	0.583881	1.38051	2.30614	1.69174	1.24571	0.92889	0.132018	0.747663
A_23_P10605	0.648724	NaN	-0.356825	0.365845	0.348877	NaN	-2.40739	1.50337	1.05948	0.144142	0.588299
A_23_P106814	0.517642	1.41459	2.26431	4.01528	NaN	3.86394	3.53225	4.04443	3.47519	NaN	3.16536
A_23_P10987	0.558876	1.37737	1.20765	0.805047	0.80329	0.977499	1.83963	1.57146	1.5177	1.25685	1.27061
A_23_P111766	1.02873	-5.22939	0.302092	-0.161441	-6.03996	0.861086	1.51318	0.276554	-0.489737	5.40034	2.66307
A_23_P112957	0.661544	0.765672	0.936456	0.597974	NaN	1.02858	0.704717	1.14081	0.633816	3.45669	3.01228
A_23_P113263	1.21416	1.94635	1.25904	1.08436	0.527425	0.144209	1.15369	NaN	-0.0728932	NaN	-0.375454
A_23_P113453	0.167177	-2.39144	NaN	NaN	-2.4067	-2.47859	-2.42219	NaN	NaN	2.29138	0.548368
A_23_P113811	-0.369309	-0.113431	0.491226	-0.173109	1.15603	0.302372	-0.599444	2.58916	2.6075	0.906251	0.289849
A_23_P115902	0.994315	-0.615373	2.82479	0.73089	3.37474	3.8375	2.75007	2.06634	1.79399	NaN	2.06345
A_23_P117943	0.596568	1.03313	0.0568964	1.33796	0.351943	0.855934	1.15378	1.06427	0.976008	0.484753	-0.256495
A_23_P11902	-0.707195	-0.456939	-0.179655	-0.596935	-0.289134	-0.678382	-0.432853	-0.660143	0.225363	1.44135	1.19934
A_23_P119407	0.866446	1.79768	0.552716	1.69235	0.853483	1.57976	2.1355	1.29927	1.30576	1.26045	0.582815
A_23_P120606	1.73565	2.47283	2.49611	3.15756	2.74539	4.26767	2.86975	2.12808	2.20832	NaN	0.646592
A_23_P120644	-0.0818601	-1.62897	0.379848	-0.00169151	-0.161164	-0.671183	-0.243485	-1.64065	-0.592805	-2.25925	-0.32393
A_23_P122650	4.13014	2.57141	2.66133	3.34389	-4.80536	1.37813	2.4191	1.6065	3.22588	-0.0588114	-0.21504
A_23_P123234	-3.43389	-4.49915	-5.02437	-5.09416	-5.03211	-4.93961	-4.93188	-4.97362	-3.38741	-4.4665	-3.60987
A_23_P124177	-0.957432	-1.74938	-1.41308	-1.77665	-1.61932	-1.73378	-1.38387	-1.78888	-1.40736	-0.353436	-0.364043
A_23_P125016	-0.354675	0.252281	0.651105	0.369836	1.21061	-0.337145	-0.192255	0.630352	1.49093	NaN	-0.0609869
A_23_P125109	1.67263	1.5203	0.271582	4.3433	1.32985	0.345714	3.48693	3.29335	3.92033	2.29695	2.60486
A_23_P126328	-0.497687	-0.399953	-0.297992	-0.63874	NaN	-0.0456363	-0.436472	-0.285234	0.15421	NaN	-0.984763
A_23_P129258	0.928628	0.93621	0.678392	0.543788	0.674148	1.39384	1.15479	0.831086	0.48848	-1.48808	0.692918
A_23_P129405	-0.284881	-0.196954	-0.520141	-0.604296	-0.859326	-0.979354	-0.0661088	-0.0819391	0.899183	1.07551	0.844682
A_23_P130187	1.68395	1.54877	1.00311	0.966603	1.5534	2.34159	2.19377	1.80415	1.21967	-1.20741	1.12313
A_23_P130639	0.258397	0.646587	0.316407	0.222901	0.227562	0.362378	0.616595	0.0990192	0.371419	3.88293	1.02082
A_23_P13202	-0.511167	-0.273162	-0.154029	-0.0448152	-0.352863	-0.366801	-0.275601	-0.665936	-0.209979	2.28947	-0.89633
A_23_P135589	-0.924606	-0.315453	-1.13294	-0.707283	-0.427081	NaN	-0.449503	-1.0565	0.262473	-0.191352	0.183594
A_23_P136013	1.88244	2.25435	1.13347	1.03955	2.19207	3.04305	2.48131	2.1055	0.763468	-0.0586285	1.44337
A_23_P136296	0.435885	1.05915	0.585581	0.649122	0.541002	0.823265	0.765946	0.388572	0.647454	-1.28569	0.681209
A_23_P136595	1.25236	1.16737	NaN	0.954912	1.11319	NaN	NaN	NaN	0.544268	-0.504187	0.0760412
A_23_P136857	-0.0276379	-1.4151	-0.07624	-0.251495	0.121416	1.18527	0.382758	0.0679685	1.06162	-1.89118	0.18115
A_23_P136961	-0.349901	-0.00266083	-0.295697	-0.180362	-0.108188	-0.0875673	0.0641148	0.0978988	0.246152	8.81824	8.53291
A_23_P141785	NaN	2.42054	1.25913	2.17443	NaN	1.47917	NaN	0.539763	1.66891	-0.561165	-0.144837
A_23_P142197	-0.125463	0.280723	-0.0790481	-0.0282639	-0.0649184	0.0580676	0.000214034	-0.0129941	-0.706032	5.38232	4.27765
A_23_P142395	-0.324188	-1.04861	NaN	-1.12775	NaN	-0.636566	-1.79581	NaN	-0.238613	0.506407	-1.03271
A_23_P143676	-0.888851	-1.7588	-2.66607	-1.76327	-1.15164	-1.8947	-2.76441	-0.738772	-1.92939	-0.740469	-1.33722
A_23_P14432	-1.30301	-2.34947	0.0828387	-1.63825	-1.08504	0.327349	-1.51675	-2.46365	1.40036	0.413513	0.498245
A_23_P146981	0.866029	-2.72739	-1.42662	-0.940918	-4.38492	-1.77109	-2.44437	-0.783106	0.671485	-1.22458	-1.3252
A_23_P147404	1.08961	0.528391	0.451943	2.32925	1.59768	2.53438	1.95232	0.717031	-0.197678	0.956003	0.664733
A_23_P151376	0.291469	-0.576535	0.297183	-0.828206	-0.26765	0.200455	-0.061013	-0.520731	-0.579665	-1.96389	-1.6591
A_23_P15226	NaN	4.84647	NaN	4.22135	NaN	4.56957	4.53743	4.57301	4.58073	6.36047	6.47328
A_23_P15233	-0.567572	-0.0549106	0.333805	0.699238	-0.583829	0.229781	-0.286218	-0.0403854	0.0808389	0.775076	-0.0587697
A_23_P154006	0.373839	0.555589	-0.0964426	-0.0870811	1.31692	0.659363	-0.597837	1.82302	-0.786912	-0.164946	0.953477
A_23_P158380	0.724447	-0.759692	0.922461	2.1794	-0.0323718	0.934599	-0.922926	0.732809	0.99929	1.30519	0.110714
A_23_P158868	-1.68865	-0.729359	-1.0433	-0.996558	NaN	NaN	-1.23707	NaN	-0.927772	NaN	3.64172
A_23_P159163	0.156285	0.082395	0.287916	0.209203	0.585984	NaN	NaN	0.459833	0.124956	NaN	2.75988
A_23_P165819	0.0617688	-1.24318	-2.86639	0.331929	-2.36665	-1.85841	-0.683648	-1.67601	-0.605558	-3.47247	-1.83529
A_23_P170713	2.08276	0.518598	1.29359	-0.54193	-0.652404	1.27476	0.0556177	1.02113	2.99533	2.84018	2.33793
A_23_P170719	-3.33999	-5.33478	-5.26346	-5.76103	-5.69449	-3.07475	-5.76049	-4.43907	-5.23331	-2.57213	-3.12163
A_23_P17152	-0.264139	0.80293	0.481621	0.745696	0.409252	0.0870663	-0.0400726	-0.382286	0.125149	-0.821445	-0.890006
A_23_P200955	0.0406173	0.0832469	0.059482	-0.793196	1.56345	-0.42806	-0.464762	1.11459	-0.0323062	0.203317	0.708598
A_23_P201521	1.45751	1.1584	0.483093	0.535169	0.599723	2.18815	2.07047	1.10505	0.599339	-1.21117	0.735822
A_23_P202100	-0.840277	0.0507481	1.48317	0.669956	-0.42996	1.03059	0.473371	0.679206	0.686376	1.81917	0.815463
A_23_P203613	-0.438137	0.526408	0.089172	0.201186	-0.0144762	0.134904	0.156718	0.0461481	0.0824909	1.06585	0.578084
A_23_P204225	1.88069	-0.305474	NaN	1.56673	0.226405	0.437098	1.75241	0.277412	0.0392341	NaN	0.186187
A_23_P205500	-4.01072	-3.23354	-2.97567	-4.15199	-4.42393	-4.50669	-2.75533	-4.26617	-3.94804	-2.22175	-2.77482
A_23_P206135	0.0953735	-0.297951	3.10271	2.44272	1.23983	1.41022	0.859619	0.274871	2.20976	0.754814	1.62683
A_23_P206568	2.7889	1.98983	1.23764	1.83129	2.1418	1.67923	2.37176	2.04987	1.82925	1.08752	0.609957
A_23_P206741	-4.00582	-3.62323	-1.10511	-4.28756	-3.4179	-3.7288	-3.88154	-4.26249	-3.51378	0.764138	-0.133125
A_23_P206826	0.353938	0.231346	0.165942	0.299585	0.694698	0.687317	0.82616	0.132601	0.849005	3.02682	1.61563
A_23_P207049	-0.0389631	0.40641	0.185356	0.240043	0.478465	0.630859	0.653368	0.206034	0.0670732	4.97072	3.92557
A_23_P207143	-1.17395	-2.5486	-0.339901	-0.69071	-0.433768	-1.24491	-1.55554	-0.9628	-2.19928	0.965935	-0.369126
A_23_P207881	-1.53633	-1.41965	-1.55914	-1.06925	-1.16757	-1.67743	NaN	-1.63276	NaN	NaN	-1.00719
A_23_P20793	1.0102	-0.40118	-0.103596	0.924974	0.780985	0.137481	-1.04684	1.08093	0.4097	1.75968	0.612706
A_23_P208579	3.14016	1.63984	2.33255	2.10138	-0.0346374	3.30901	2.69284	3.03132	0.453222	0.995243	1.33519
A_23_P208582	0.144755	-1.06222	-0.149479	-1.06244	-0.118419	0.38044	-0.247379	0.224105	0.289221	-0.441128	-0.619109
A_23_P210285	1.96329	1.17345	1.50221	2.04912	1.20344	2.91981	0.905866	1.27997	-0.91157	1.86923	0.970574
A_23_P210297	-0.785825	-0.608971	-0.467177	-0.988359	-0.468176	-0.394348	-0.555559	-0.530262	-0.151995	1.03751	0.204957
A_23_P211603	1.30621	1.55448	0.819376	0.940675	1.3564	2.44636	2.00405	1.25982	1.00001	-0.292016	1.13775
A_23_P213350	0.7637	2.40137	2.43305	1.77542	0.355223	1.18535	2.23964	2.81511	2.94896	NaN	2.71705
A_23_P213468	-0.41561	0.651697	0.047145	0.461785	NaN	0.241277	1.02681	0.278966	0.408011	4.44435	2.05079
A_23_P216071	2.4182	1.61268	1.26264	-1.56286	-0.162141	1.90948	2.37777	-0.840667	2.00553	-1.01825	-1.09107
A_23_P21862	-0.0823411	0.460278	0.230336	0.345098	0.175207	0.215596	0.161364	0.00699285	0.128671	2.34753	1.1547
A_23_P21882	4.7937	-1.53331	3.59996	2.47122	-0.937033	3.87529	2.8345	2.80939	-0.734789	3.16299	1.37236
A_23_P22086	1.09645	1.50975	1.74501	1.59232	1.74715	1.41157	0.555406	2.43549	2.51854	-1.19183	-0.462337
A_23_P247	-0.6107	6.59676	-0.0889776	-0.253638	-0.684723	-0.82785	4.90564	1.96946	3.75808	1.44077	6.22778
A_23_P250072	0.563389	0.211775	0.12976	0.705116	0.71693	0.195948	0.365179	0.52907	1.03203	1.18001	0.484442
A_23_P251002	2.2737	2.30393	-0.0727117	0.355919	-2.10675	0.681838	1.27528	1.61516	3.97631	-1.20367	-0.388914
A_23_P251196	-1.32536	-0.719838	0.65931	-0.280873	-0.162398	0.294558	-0.737619	0.949341	0.762846	-0.624969	0.110194
A_23_P252892	-0.0724144	3.47008	0.559101	0.685242	NaN	NaN	1.27162	0.116681	NaN	8.12737	7.539
A_23_P253774	0.29609	-0.733964	1.27886	1.74081	-0.289975	1.98287	0.594414	0.381837	-0.151895	1.84377	0.746358
A_23_P254288	1.64488	0.0689204	1.29699	1.25909	0.705713	1.16869	0.322881	1.52735	1.01532	1.97037	1.15793
A_23_P254384	-0.168683	1.35433	-1.26341	0.00892813	1.42097	-0.366621	-0.339459	0.343688	-0.241848	0.806044	0.156118
A_23_P255111	-2.19658	-4.84107	-4.256	-5.36405	-5.11359	-5.0943	-5.2295	-5.10558	-4.57436	-1.59291	-1.87045
A_23_P255637	-0.441734	-1.34332	0.406912	-0.280576	-0.195371	1.21817	-1.95613	-0.229099	-0.306854	0.186045	0.369034
A_23_P258108	-0.310348	0.0519798	-0.846686	-0.639659	0.73794	-1.28731	0.179482	0.80571	-0.097975	0.610832	0.555293
A_23_P27460	-0.604838	-0.767575	-0.50514	-0.585751	-0.494446	-0.404953	-0.572135	-1.09972	-0.588417	1.43862	-0.195941
A_23_P28397	-0.436303	0.106661	2.24623	0.898018	NaN	0.670579	NaN	NaN	-1.58851	-3.35324	-2.04576
A_23_P28743	-0.353746	1.50151	0.512224	1.34761	0.964989	0.970141	0.64968	0.804924	0.348296	-1.39586	-0.574487
A_23_P28927	-0.451882	1.25814	5.27773	4.15531	5.60716	4.72138	3.84601	0.274362	-2.47116	5.94588	5.39011
A_23_P300563	-0.543931	-0.634787	-1.86927	NaN	NaN	NaN	-0.287316	-0.912018	-1.1724	-3.12733	-2.03266
A_23_P301803	-0.578292	-0.0548818	-1.61825	-1.41347	0.430588	-1.28249	0.999295	0.0674793	-0.656639	-2.41847	-0.22023
A_23_P30411	-0.490918	-0.0268362	0.233276	0.610023	-0.35821	NaN	-0.101051	0.136061	NaN	NaN	0.556118
A_23_P317548	-1.17734	-0.413256	-0.744194	-0.824844	NaN	-1.17525	-1.05437	-0.891226	NaN	NaN	-0.112086
A_23_P320728	-0.257025	-0.0679046	1.50649	0.0944953	0.697828	2.37333	1.51783	1.18507	0.194758	0.811774	0.940697
A_23_P329062	-0.879136	-0.690624	-0.909279	-1.16196	-0.845803	-0.698113	-0.626222	-0.970903	-1.03783	1.12141	0.130625
A_23_P331087	0.0695967	0.311161	-0.779373	0.658071	-0.0307645	-0.593288	0.384592	0.654538	0.227956	-0.452393	0.854553
A_23_P347100	-0.448709	-0.938395	-2.60959	0.164205	-1.18422	-1.90623	-0.983348	-1.09362	-0.746926	-3.89889	-1.73214
A_23_P366468	0.687362	0.658282	-1.28543	0.628454	0.73595	1.09315	0.741539	-0.957354	0.0887229	0.172022	-0.0577344
A_23_P369758	1.70246	-0.0444513	2.11168	1.07069	2.93858	2.55038	2.89943	2.65847	1.9222	NaN	-2.14423
A_23_P370408	NaN	0.221579	NaN	-0.108742	NaN	-0.430828	NaN	-0.459586	0.236291	NaN	-0.0790158
A_23_P370707	1.71183	1.99496	-0.549264	3.51793	1.06986	1.85307	2.79569	3.29005	3.34749	2.88374	2.22545
A_23_P376449	-0.145191	1.14286	-2.28738	-0.699519	-0.237247	-2.53533	-3.76377	-0.430195	-2.88579	-3.19291	-1.89042
A_23_P37966	0.358757	-1.4123	0.822245	0.757653	-0.358971	0.621929	-0.598146	-0.602358	-0.617481	1.6803	-0.591416
A_23_P39277	0.38713	0.22832	0.518008	0.134199	0.546859	0.229113	0.107257	-0.0996371	0.348116	4.27509	2.80497
A_23_P392897	-1.46358	-0.814109	-0.305899	0.702034	-0.108524	-1.49668	-2.5343	-1.07383	-1.77712	-0.26013	-0.719643
A_23_P399579	-0.112298	1.47691	-1.267	0.0196007	1.67636	-0.461457	-0.308293	0.708332	-0.0871153	0.688733	0.583803
A_23_P399604	-1.07115	-0.0411152	-0.418813	-0.509367	NaN	-0.526805	-0.440192	NaN	NaN	NaN	-0.768122
A_23_P403836	-0.593215	-0.00400445	NaN	-0.760042	NaN	NaN	-0.481689	-0.905882	NaN	NaN	0.00978314
A_23_P412927	-0.920547	-1.0892	-0.882746	-1.47431	-0.946841	-1.05948	-1.16157	-1.07358	-0.669565	1.18295	0.209737
A_23_P414771	0.816396	0.798691	1.702	1.40077	0.656354	1.99766	1.81612	1.28308	0.753362	-0.814228	0.311455
A_23_P41824	NaN	0.265774	-0.196176	-0.234991	NaN	2.01347	1.40283	NaN	0.532297	NaN	0.657993
A_23_P421323	-0.355055	0.470151	-0.622912	-0.396944	NaN	-1.3214	-1.39343	NaN	-1.27979	NaN	1.84193
A_23_P43977	-0.508688	-0.28003	-0.358562	-0.194768	-0.149004	0.37691	-0.586005	0.142297	0.143681	-0.716537	0.638428
A_23_P44053	0.29607	0.31484	-0.34132	-0.99384	0.197202	0.477466	0.227839	-0.153452	-1.42569	6.34714	5.70646
A_23_P4462	-1.63936	-0.435093	0.00334976	0.396401	1.55809	0.624096	0.129108	0.0331889	0.216685	1.04153	0.0400511
A_23_P45712	1.19794	0.0295544	1.33362	1.68601	0.300092	1.66745	0.225486	0.277445	0.494602	0.684917	-0.0654655
A_23_P45902	0.822782	-0.0456357	0.571855	1.00629	0.152835	0.28971	0.342515	0.304562	-0.460703	-0.468945	-0.947326
A_23_P47220	1.49932	1.7024	1.20171	0.903918	1.5241	2.60183	2.21118	1.92339	1.2754	-0.277612	1.18251
A_23_P47546	-0.0638854	-0.262226	-1.073	0.357697	NaN	-0.870104	-0.924004	-1.18389	-1.09319	NaN	0.122586
A_23_P50195	-0.423829	2.5825	0.955528	-0.0929161	0.66134	0.28514	2.37885	1.05507	0.934918	0.652098	0.00132499
A_23_P50320	1.2251	1.29275	0.544614	0.666985	1.32241	2.23114	1.95258	1.49389	1.36349	1.64246	2.24372
A_23_P5171	0.491598	-0.631704	0.432196	-0.45936	-0.4397	0.369065	-0.93027	-0.502819	0.536939	0.882048	0.00244641
A_23_P51966	0.880778	-1.89003	0.936074	0.0417199	-0.30389	0.765716	0.249581	0.729638	-0.330435	-4.57259	-3.94115
A_23_P52951	-0.39093	0.0340395	-0.220108	0.263822	0.831863	0.412592	0.201727	-0.335528	1.10614	0.934866	0.559156
A_23_P5626	-0.0506958	0.446381	0.57928	0.205147	NaN	NaN	0.175134	NaN	0.363126	4.04766	1.51812
A_23_P56868	-0.414139	-0.356439	-0.324874	-0.155611	-0.184678	0.621862	-0.580588	-0.598914	0.123761	2.13437	1.05539
A_23_P57836	0.524974	1.02517	0.435958	-2.03622	0.654731	-0.718946	1.46444	0.233474	-1.38714	-1.95103	-1.69784
A_23_P58072	1.28384	-0.0386565	1.22315	1.44124	0.316371	1.63773	0.146314	0.196803	0.60854	0.982883	-0.0266009
A_23_P59828	NaN	0.796456	0.543668	0.292799	1.02876	0.211192	0.420328	0.734183	0.188016	1.46118	0.436279
A_23_P64184	0.323347	-0.395442	1.18714	1.0521	-0.250964	0.826014	0.128543	-0.24407	0.556646	-1.30696	-0.492948
A_23_P64962	3.67302	2.04212	3.00123	3.93815	NaN	4.57816	3.67147	4.95823	3.89565	NaN	3.96306
A_23_P66347	5.50904	6.24285	6.7896	5.93674	-2.6479	6.12136	5.96827	6.2184	6.38048	7.95347	7.35403
A_23_P71635	0.00619484	1.03777	0.980179	0.73098	NaN	0.408064	-0.021544	-0.108683	NaN	NaN	1.33159
A_23_P72252	-0.795038	-0.155722	-0.734076	0.0700684	-0.662231	-0.35638	NaN	-0.436607	NaN	NaN	2.32659
A_23_P72330	-0.13089	NaN	NaN	NaN	NaN	0.205461	0.844662	0.188258	0.761131	4.39007	3.89256
A_23_P72583	0.622194	0.841682	0.421386	0.376899	0.64891	1.2021	0.851969	0.631683	0.437721	-1.53013	0.382681
A_23_P75192	0.259933	1.08077	0.536425	0.937732	0.897275	1.08239	1.20589	0.46736	0.280195	1.39018	-0.184818
A_23_P78975	1.25864	1.35508	0.999656	1.23381	1.47832	2.25791	1.81139	1.43626	0.962352	-1.59704	0.814331
A_23_P88554	-0.438856	-1.0717	0.0192908	-0.380503	-0.591979	-0.219584	-0.692473	-1.19043	0.320375	1.57851	-0.299384
A_23_P89529	-0.396207	1.27144	0.220935	0.390445	-0.0886249	-0.678688	0.275524	-0.869039	0.543384	1.27129	1.20767
A_23_P89841	1.20992	0.899999	1.94158	0.930869	NaN	2.60471	NaN	NaN	1.4415	NaN	1.67309
A_23_P9509	-0.981777	-1.58462	0.144068	-1.01363	-1.2869	0.38391	-0.0576559	-2.25631	0.892741	1.40803	-0.270733
A_23_P96017	-0.00781865	-0.174352	-0.0716698	0.702152	0.148625	1.10084	0.0807462	-0.0701976	-0.987943	-2.315	-0.581707
A_23_P96035	-0.226899	0.141635	0.655683	1.50851	1.42181	-0.440431	-1.84062	0.349427	0.065555	-1.25101	0.256833
A_23_P98042	0.714708	0.674298	1.23823	-0.165	0.447695	1.18898	1.63988	0.39866	0.377181	-2.22742	-0.679602
A_23_P99731	-1.54891	-0.340748	-0.0806909	-0.547935	-0.835049	0.518315	-0.714782	-1.30989	-0.10837	-2.7234	-2.00635
A_24_P101146	0.151532	-0.0331775	0.337376	0.0464474	0.248321	0.281418	-0.0547616	-1.37924	-1.78339	-2.97721	-1.05665
A_24_P101181	-0.0377517	-0.176698	-0.349394	-1.76817	-0.354715	0.221864	-0.0298482	-1.09633	0.0877068	-1.26822	-1.30942
A_24_P101211	1.12977	NaN	NaN	0.0960362	NaN	NaN	0.095617	1.02526	-0.18708	NaN	0.0987548
A_24_P101231	-0.654509	-0.467423	-1.23299	-0.626335	NaN	-1.01614	-0.922688	-1.18258	NaN	NaN	-0.179004
A_24_P101261	0.162121	0.502504	-0.643675	0.651752	1.51907	-0.132293	0.436624	-0.780478	-0.264679	-3.00772	-1.56908
A_24_P101271	0.619527	0.0806876	0.59608	0.0481128	1.14303	0.120786	-0.173238	0.6069	0.460244	1.02408	-0.151938
A_24_P101352	1.02791	0.671778	0.69723	0.360569	1.82636	0.730308	1.49526	1.13187	1.2339	0.640919	0.891
A_24_P101426	0.0877185	0.82654	0.493722	0.359346	1.39811	0.673866	1.6249	0.865896	0.644316	0.843237	0.84721
A_24_P101480	-0.336075	0.38229	0.208388	-0.321965	1.09952	0.126018	-0.235327	0.535251	0.771672	2.58843	0.988141
A_24_P101493	-1.11445	-0.670285	0.0890416	-0.504489	-0.251321	-0.273498	-0.328685	-1.14362	0.264081	-1.43315	0.487584
A_24_P101503	-1.70775	-1.12711	-0.861063	0.381899	-0.5912	-1.05521	-1.20864	-1.20473	-2.25087	-1.12841	-0.716986
A_24_P101561	0.431046	0.405193	-0.337912	0.159258	-0.980869	0.645603	0.17896	-0.207968	0.242151	-0.461613	-0.633409
A_24_P101694	-0.107038	0.971793	-0.329747	-0.642731	0.599729	-0.411498	-0.176279	0.669151	-0.48982	-1.70173	-0.0849274
A_24_P101742	1.61432	1.84175	-0.112555	0.0385648	-4.13237	-1.55668	-4.48461	1.22887	0.787812	-0.769542	-0.704044
A_24_P101771	0.716728	0.848875	-0.511293	2.92345	0.739686	-0.808525	1.72956	2.67151	3.01809	0.326284	1.76924
A_24_P101879	0.298282	0.395236	0.0828284	-0.124595	0.238655	0.253922	-0.162412	0.0307842	1.16331	2.42243	0.652651
A_24_P101960	-0.470389	0.193655	-1.57668	-0.233168	-0.70249	-0.687998	-0.658615	0.139299	-0.983597	1.28416	0.784919
A_24_P106166	-3.75664	0.561233	0.0640849	-1.63191	0.163946	-0.280109	-0.945697	0.557688	-3.84129	1.07739	0.582689
A_24_P108281	0.82046	0.562481	3.14107	1.9122	1.6525	2.54767	1.17336	2.43088	-0.612935	1.04035	1.45156
A_24_P109614	0.428061	1.1568	0.552126	0.119413	1.35412	0.491842	0.457743	1.40168	1.13937	0.867134	1.01678
A_24_P109661	3.5623	2.55629	2.39984	2.77916	-4.74199	1.29089	2.04356	1.6937	2.80007	0.0776427	0.116645
A_24_P109962	0.51429	-0.79952	0.760129	1.61996	-0.0194382	1.28389	0.627834	-0.0236736	-0.419545	-1.00267	-0.470104
A_24_P109973	-0.244847	-0.82477	0.389321	-0.772066	0.331855	0.668366	0.286215	-0.373274	-0.359833	1.92275	0.28806
A_24_P110082	0.47658	-0.498971	1.0507	-0.385712	1.81619	0.10716	-0.292427	0.100265	-0.0205018	1.05139	0.639185
A_24_P110201	1.09826	0.275065	NaN	1.05522	NaN	2.06486	NaN	NaN	0.207165	NaN	0.164144
A_24_P110521	0.494513	0.0367937	1.78031	0.881594	0.665482	1.26526	1.5087	0.00184708	0.459914	1.69819	0.966888
A_24_P110541	0.358835	1.13538	0.537968	-0.450278	1.55458	0.346582	0.0617123	1.42084	1.17436	1.19127	0.695255
A_24_P110591	-0.080409	-0.578055	-2.45099	0.557022	-0.846007	-1.27136	-0.665474	-0.865875	-0.618266	-3.59767	-1.72327
A_24_P110601	4.02671	-3.13838	3.4368	2.48821	-1.66872	3.6496	3.03494	2.94918	-0.768525	3.14831	1.76777
A_24_P118271	0.242759	0.232456	-0.0999076	-0.0584663	0.47207	-0.621268	0.340241	0.0813468	0.0148648	-1.25291	-0.798346
A_24_P118281	0.149061	0.526461	0.742437	-0.84813	2.07637	-0.199288	-0.30624	0.117425	0.314275	0.893073	0.30071
A_24_P118361	2.66196	1.83604	1.52762	0.015422	NaN	2.20173	1.24539	2.44957	1.16826	1.23275	1.3968
A_24_P118382	-0.0173552	0.874431	0.897603	-0.120603	2.30609	0.335069	-0.473804	0.853358	0.0222415	2.03172	0.102519
A_24_P118391	0.227099	1.67254	-1.02316	0.380857	1.68689	-0.281827	-0.33216	0.645429	-0.354781	0.0610911	0.318991
A_24_P118422	0.0740425	0.790716	0.347272	0.160755	1.32416	-0.0507143	0.0637825	0.888847	0.00246895	-0.258517	0.324402
A_24_P118472	0.168732	0.594037	-0.12321	-0.390781	-0.139971	-1.21191	0.248919	-1.02298	0.0896678	0.681416	0.277442
A_24_P118541	-0.632958	0.0635556	0.633831	0.0571471	0.743726	-0.715253	-0.730882	0.029554	0.915255	0.11043	0.100404
A_24_P118591	-0.166754	0.382246	0.279468	0.0529196	0.7575	-0.558355	-0.549651	0.537234	0.107942	0.612136	0.647821
A_24_P118721	-0.294443	1.3929	0.326547	0.79619	1.15711	-0.649718	1.63246	0.555182	0.164681	-1.18779	0.0966386
A_24_P118813	0.115675	-0.443775	0.419721	1.50435	NaN	NaN	-0.411217	-0.0332323	1.25331	-2.91353	-1.80854
A_24_P118874	1.65703	0.0859867	0.361077	0.475725	1.70342	0.534743	0.0600235	0.962089	-0.421617	1.04513	0.548246
A_24_P118946	0.10388	-1.1129	0.591557	1.24643	-0.204805	1.07363	0.293033	-0.177517	-0.586169	-1.293	-0.736244
A_24_P118953	0.158234	-1.22484	0.482924	1.45763	-0.636015	-0.0323356	NaN	NaN	0.100836	-1.77991	-1.27271
A_24_P119094	-0.0214629	0.313571	0.00347696	0.466841	1.3312	0.124344	0.11179	-0.521049	-0.0293032	-0.745859	-0.758829
A_24_P120381	-0.243449	0.171495	-0.0480187	1.98494	0.138339	0.150823	0.185429	0.185121	0.404675	0.997339	0.149094
A_24_P125311	-1.58239	0.266497	-0.662605	0.37807	-0.777415	0.0982501	0.553267	0.265186	NaN	NaN	0.93003
A_24_P126691	0.0277458	1.26776	0.439631	-0.0852434	1.77475	-0.558374	0.145096	0.397127	0.991808	-0.854012	0.27273
A_24_P126731	-1.52152	-2.01144	-1.92342	-1.52189	-1.33239	-2.11483	-2.06935	-2.67182	-1.81865	0.675141	1.1434
A_24_P126851	0.154728	1.56212	1.18725	1.31324	1.63817	1.10361	1.12827	0.331723	0.977594	0.0772554	-0.617932
A_24_P126902	-0.551665	-0.590518	0.978269	-0.760603	0.562085	0.24119	-0.543745	0.0638037	-0.412271	0.0771825	-0.00454292
A_24_P126931	0.422359	0.372667	0.628088	-0.179391	0.885211	1.1429	0.145038	0.188336	0.209694	0.455284	0.00615925
A_24_P127051	2.55116	2.31821	0.50483	-0.0229807	-1.97943	0.612581	-0.0991279	1.1481	2.85842	0.297878	0.340567
A_24_P127063	-0.00125638	-0.415278	1.12979	0.889001	0.0329822	0.644116	-0.34743	-0.691446	0.339113	-0.411185	-0.533803
A_24_P127082	-0.390544	-0.835718	0.952394	-0.7374	-0.13131	0.252184	-0.237569	-0.378243	-0.509126	-0.215236	-0.340635
A_24_P127121	-0.996778	-2.31337	-1.41576	-0.192215	-0.00413006	-0.146893	-0.35836	-2.26866	-2.70529	-0.354671	-0.564985
A_24_P127181	0.292921	1.05879	-0.329461	0.872394	0.413083	0.388113	-0.250665	0.658477	1.31873	0.996736	0.243215
A_24_P127362	2.14061	1.59979	2.29443	2.46133	-0.825415	1.27481	1.30051	1.7229	3.10712	NaN	-1.28111
A_24_P127442	-0.327055	0.973387	0.766693	-0.519723	1.84628	-1.00999	-0.596972	0.191361	0.84695	0.72054	0.549677
A_24_P127462	0.00748698	-1.54643	0.545386	1.58222	-0.138514	0.916793	1.31592	-0.369224	-0.466599	-1.42795	-2.20369
A_24_P127517	-0.791033	-0.412518	-0.486968	-0.961641	-0.761762	-0.739491	-0.808005	-0.652591	0.0483104	0.307811	0.13662
A_24_P127621	0.453182	1.29028	1.09312	0.326172	2.58807	-0.725196	0.325346	1.02983	0.845788	0.237663	0.396368
A_24_P135391	-0.477025	0.423339	-0.0481804	0.348699	1.69538	0.271169	-0.742633	-0.129034	-1.77571	-3.11811	-0.510694
A_24_P135515	1.22998	0.196635	1.42327	1.80035	0.370773	1.62872	0.32598	0.322952	0.438189	0.186252	-0.182456
A_24_P135551	0.352878	1.0399	1.01838	0.198811	2.22523	-0.563824	0.190364	0.737733	0.807832	0.89586	0.441871
A_24_P135771	0.0301283	0.888778	0.751413	-0.132348	1.41468	-0.512484	-0.645756	0.536512	-0.140811	1.41789	0.302129
A_24_P135921	-0.450353	-1.42537	0.204255	0.645213	0.0499307	-0.0122696	-0.514427	-1.09823	0.119145	-1.94427	-0.877477
A_24_P135933	-1.54912	-1.12797	-1.16087	-1.13294	-1.02927	-1.57783	-0.782949	-1.95971	-1.38749	NaN	-0.36525
A_24_P136011	-0.466918	-0.414735	0.69876	-0.648878	0.734811	0.150118	-1.05876	1.34947	-0.760566	-0.388056	-0.186527
A_24_P136299	-0.448321	0.31547	0.623329	0.0389823	0.308943	-0.0119532	-0.217356	-0.0172104	0.227689	1.00109	-0.171012
A_24_P143653	0.0425516	-2.07939	-1.62322	-0.232215	0.359393	0.129824	-1.05519	-0.937762	-2.27424	0.485522	0.592278
A_24_P143785	0.134017	0.255174	1.40513	1.14846	NaN	0.477485	0.613628	-0.308725	-0.0589246	0.466953	0.0359746
A_24_P144084	0.165405	-0.672302	0.461996	0.118267	0.792049	1.23211	1.27482	-0.459128	0.760726	-0.823599	-0.581621
A_24_P144134	-0.657786	0.191248	-0.658348	-0.377112	-0.416135	-1.14357	-0.456255	-0.332124	-0.886984	-1.04562	-0.0101652
A_24_P144163	-0.674353	-0.627372	0.866392	-0.607853	0.547295	-0.0636384	-0.409299	0.078361	-0.556404	-1.4671	-0.035567
A_24_P144183	0.0907561	0.342847	0.65352	0.202509	1.38912	0.515474	-0.245416	3.22496	2.75269	0.407937	0.655922
A_24_P144275	-0.704549	0.290238	0.682014	0.777138	1.02759	-0.145885	-0.321231	0.592088	0.646499	-0.722587	0.0922137
A_24_P144314	-1.92671	-0.247275	-2.11823	-2.70849	-0.428621	-2.87256	-1.61669	-3.07008	-1.4975	-3.38761	-2.02
A_24_P144337	0.428304	0.551869	0.024154	1.4317	0.55604	0.72022	1.0119	1.11417	0.809206	-1.61214	-0.877862
A_24_P144383	0.639984	0.791746	0.445429	0.407206	1.26175	1.12806	1.19428	1.34906	1.23277	1.51759	0.670879
A_24_P144487	0.435859	0.331854	0.91002	-0.464813	1.47264	1.11713	1.47058	1.2969	-0.129357	-0.278916	-0.462911
A_24_P144556	-1.259	-0.778248	0.0257388	-0.528844	-0.344331	-0.301105	-0.249835	-1.69543	0.1479	-1.61554	0.246039
A_24_P144625	2.29132	-0.797934	-2.52736	1.08751	3.41392	-1.91862	-2.7276	-2.09827	1.17754	1.59145	-0.296786
A_24_P144666	0.0167665	-0.0345385	-0.00695302	-0.790654	1.66311	-0.239256	-0.38854	1.32715	-0.125971	0.390533	0.488897
A_24_P145787	0.987918	0.578289	0.584756	0.231068	1.03398	0.758213	0.0279714	1.17576	0.772501	2.13579	0.489899
A_24_P147849	0.129345	0.557884	0.151381	0.361512	0.863089	0.356563	0.321903	0.119166	0.296814	2.55968	1.26322
A_24_P15083	0.263928	2.8674	2.79116	1.133	1.62273	2.3725	0.76787	1.42651	2.0044	NaN	4.9132
A_24_P152144	-1.28366	0.190114	0.403701	0.246818	-0.406344	0.374451	-0.619835	-0.351221	1.01896	-0.780919	0.768388
A_24_P152278	0.725872	0.206585	-0.294466	-0.196787	-1.36299	0.680581	0.611702	-1.0865	-0.828144	-1.72914	-0.173496
A_24_P152315	0.476341	0.751505	0.859921	0.447236	-0.659296	0.405383	0.546599	0.00841991	-0.0431312	-1.30698	-0.354936
A_24_P152345	1.26753	0.255768	0.441256	0.31556	-0.102594	0.807401	-0.0695264	0.682063	2.07539	-0.334381	-0.202212
A_24_P152713	-0.911001	-1.63773	-0.675496	-1.25823	0.0535181	-1.80796	-1.78066	-1.53959	-1.10404	-1.97618	-1.11833
A_24_P152753	0.213215	1.11998	0.873645	-1.29257	2.28298	0.189681	-0.443458	1.30529	-0.0287403	1.86951	0.484908
A_24_P152775	-0.873001	0.700947	1.48262	-0.0515457	1.19552	0.0264166	-0.078802	0.827642	0.673673	0.741907	0.0116835
A_24_P152792	0.179904	-0.337892	-0.859174	0.51502	0.0580328	-0.518899	0.226005	-0.972318	-0.445053	-1.35349	0.0491128
A_24_P152793	-0.769868	1.29076	-1.36075	0.561732	0.889466	-1.29913	0.454794	0.0636329	-0.0845167	-1.20563	-0.466107
A_24_P152845	1.33962	0.790696	2.57776	5.38731	NaN	6.48669	-1.76493	-1.05377	-0.155162	6.81319	5.84458
A_24_P152855	1.33049	1.40185	0.791761	0.423604	0.164793	1.23697	-0.348411	0.0418915	0.431661	-1.00008	-0.153475
A_24_P152983	-0.142623	1.14134	0.347748	-0.442143	1.91361	-0.438862	0.0396496	0.513647	0.777107	0.00375673	0.775179
A_24_P153002	-0.46679	-0.802918	-0.679831	-1.55208	-1.08676	-0.961867	-1.00044	-0.765407	0.283675	-0.30857	1.22797
A_24_P153003	1.38053	1.5479	1.73539	1.62852	NaN	0.375976	0.407262	NaN	NaN	NaN	-0.981885
A_24_P153063	0.1697	0.283121	0.606293	0.189382	1.18114	0.500525	-0.225649	3.09954	2.94593	NaN	0.486885
A_24_P153324	-0.731708	-0.1537	-0.415121	-0.355741	0.82664	-1.02894	-1.05812	1.09249	-0.0340251	-0.372475	0.305404
A_24_P153363	0.716203	1.00785	0.528205	0.45393	NaN	0.734287	0.527772	0.764146	0.264317	NaN	3.07506
A_24_P15502	-0.0652283	-1.38541	-1.59067	-1.36779	-0.325417	-1.70148	-0.376967	-1.48739	-0.431242	-0.154482	0.177263
A_24_P15610	-1.17428	0.812932	-0.0869613	0.917972	0.0172722	-0.71184	-1.20089	-0.542846	-1.35694	2.62824	1.71542
A_24_P15702	0.119247	1.05533	0.373071	2.3371	1.52642	-0.240198	0.483422	1.7109	-0.26344	-1.6913	-1.08312
A_24_P15803	-0.398517	0.00950195	0.0772604	0.495676	0.683303	-0.235801	-2.14571	-0.186122	0.0207169	-2.32557	-0.901274
A_24_P15821	1.27044	0.182535	1.41684	1.70127	0.33227	1.5847	0.384414	0.346993	0.502696	0.237553	-0.141362
A_24_P15841	0.577695	-1.08469	-0.298861	-0.22766	0.32288	-0.370659	-0.020133	0.0501812	-0.0993819	NaN	-1.20191
A_24_P15906	0.300264	-0.355066	0.0269718	0.464107	0.106133	0.186964	-0.8867	-0.950288	-0.556476	0.072392	-0.39501
A_24_P16071	-0.747771	-1.07447	-0.883476	-1.14504	-1.63435	-0.677319	-1.33472	-0.956038	-0.6262	-2.11197	-2.3599
A_24_P160920	0.0810588	0.61971	0.33127	0.0691791	1.20965	1.05184	0.845643	1.05616	0.815056	2.03472	1.0852
A_24_P161068	-0.7301	0.802053	-0.349041	-0.656017	-0.251792	-0.12942	-0.470366	0.770282	-0.629849	-0.519079	-0.715778
A_24_P161317	0.99166	0.011884	0.280917	0.592083	1.60985	1.20478	-0.263623	0.593765	-0.265634	NaN	-0.353084
A_24_P161345	0.255651	0.065788	0.626479	-1.28093	-0.196064	0.704	0.162854	0.173297	-0.389711	-0.658715	-0.120539
A_24_P161393	-1.43193	-1.89559	-2.18725	-1.75624	-1.57015	-2.04256	-1.8127	-2.6046	-2.18876	-3.3139	-1.33948
A_24_P161655	-0.838973	1.32356	-1.09971	0.568632	1.13355	-1.14964	0.143965	0.0673655	0.0294553	-0.922714	-0.391214
A_24_P161733	3.88284	2.26068	2.54682	3.07526	-5.00141	0.882334	1.99003	1.571	2.72555	-2.29249	-0.244049
A_24_P161827	3.36319	2.34126	2.4232	2.7699	-5.06102	0.795151	1.63811	1.73507	2.68042	-2.23335	-0.1105
A_24_P161914	-0.805358	-0.247474	-0.561011	-0.34548	1.06235	-1.02645	-0.92213	0.710412	-0.253516	0.22412	-0.35833
A_24_P16230	3.36522	2.34142	2.38097	2.73417	-5.16625	0.832414	1.63037	1.72061	2.59049	-1.6829	0.148986
A_24_P16291	0.63694	-7.06444	-1.20684	-0.481999	-0.581799	0.199405	0.241747	-0.334228	-0.373076	-1.91965	-1.79424
A_24_P169493	-0.755462	0.0219314	0.573311	-0.125128	0.576175	-0.783048	-0.90628	-0.148175	1.06543	0.0394258	0.0416953
A_24_P169574	-0.0780381	-0.298911	-0.836652	0.736563	0.243393	-1.80851	-0.521078	-1.41713	0.0927055	-1.93591	-1.05112
A_24_P169645	-0.254782	0.720619	0.503835	0.261883	1.42753	0.686616	1.10492	0.670545	0.667017	0.809824	0.676865
A_24_P169843	3.01229	2.23182	2.30186	2.52499	-4.23812	0.835972	1.61659	1.69055	2.51302	-1.86812	0.0703506
A_24_P169855	0.907342	0.545751	0.63107	0.23333	1.60361	0.838164	1.25554	1.08832	1.30606	1.33848	1.09151
A_24_P169976	0.075603	-1.02313	0.459442	1.14482	-0.318841	0.898438	0.247942	-0.018158	-0.606313	-1.21165	-1.02615
A_24_P170025	0.856705	1.73653	-1.03117	0.974864	0.218486	-0.283821	1.11257	0.409742	-0.0593196	-1.77023	-0.30391
A_24_P170103	1.13633	0.659349	1.22592	1.60259	1.70008	1.85576	0.0790589	0.891464	-1.07436	0.83388	0.690213
A_24_P170147	NaN	0.623605	0.574844	-0.782326	1.00186	0.0606068	1.42182	0.901796	0.859879	1.62035	0.802006
A_24_P170203	0.889909	-0.456818	0.584505	0.971597	0.585612	3.06084	-0.720226	-1.45861	-0.746005	-0.977245	0.430327
A_24_P170283	-0.972769	-1.60047	-1.62776	-2.02788	-0.344356	-1.05992	-3.12001	-3.07146	-1.50395	-3.26328	-3.28176
A_24_P170309	-1.23026	0.740561	-1.33436	0.198607	0.910777	-1.2249	-0.0550034	-0.400193	-0.334647	-0.279629	-1.35752
A_24_P170357	-0.923032	-0.85301	-0.361	0.774657	0.815142	-0.0593713	-1.07945	-0.0786098	-0.53823	-0.438673	-0.21298
A_24_P170365	0.00840066	0.052985	-0.105667	-0.27467	0.0636868	0.0226123	-0.343748	-0.379379	0.320075	1.23988	0.0906207
A_24_P174063	0.375903	-1.36302	-1.20138	0.0505455	-1.25309	0.100307	0.292484	0.52829	-0.286484	1.00689	-0.62167
A_24_P177634	0.618005	-1.04187	0.687325	0.0859446	-0.297896	-0.0413691	0.589975	-0.468663	0.106578	1.81453	0.899703
A_24_P178167	-0.799884	-0.159344	-3.90638	-2.40513	0.59119	-0.88847	-3.12721	-0.717647	-4.57825	-1.05539	-0.769542
A_24_P178333	0.207085	0.121579	0.240478	0.12669	0.0324242	0.0413802	0.14356	-0.4215	-0.774528	-1.98398	-0.848344
A_24_P178415	1.26887	0.0509993	1.39644	1.74429	0.376478	1.56967	0.285832	0.337296	0.491146	0.191257	-0.101113
A_24_P178444	1.6113	1.73743	-0.169822	-0.0212068	-4.34256	-1.55458	-4.41062	1.1935	0.876676	-0.78958	-0.538192
A_24_P178523	-0.270753	-0.0330603	0.771769	1.35748	0.428199	0.965189	0.103745	0.403526	-0.132983	-0.809604	-0.400278
A_24_P178643	-0.321848	-0.161328	-0.345175	-0.0653168	1.46994	-0.515354	-0.517406	-0.885325	-0.209863	-3.13328	-1.27614
A_24_P178654	1.13064	0.304732	0.756688	-1.06474	1.21482	-0.171093	-0.475786	0.693005	1.03804	0.833239	0.665686
A_24_P178693	0.518678	0.480124	0.821355	-0.271038	1.45413	-0.411615	-0.770826	0.192277	0.932081	1.32955	1.11263
A_24_P178723	0.233592	1.26257	3.83598	3.45955	NaN	2.46883	0.0491877	1.68678	0.254346	2.42565	0.992591
A_24_P178764	0.375336	0.790871	0.361202	0.0389794	0.945681	0.0997737	0.160383	0.754101	0.00875761	0.924276	0.325973
A_24_P178784	-0.272555	-0.111721	1.454	-0.75552	0.775691	0.201049	-0.525111	0.94811	0.303964	-0.36028	0.177047
A_24_P186354	-0.58169	0.0131742	-0.332587	-1.43789	-0.0644537	-0.693333	-0.375182	-0.559661	0.776243	-0.130411	0.0543442
A_24_P186664	0.773713	-0.544101	-1.20938	-0.98773	NaN	-0.949775	-0.147763	-0.89879	-0.639256	-0.872202	-0.891996
A_24_P186746	3.49222	2.46071	2.44813	2.80517	-4.71693	1.09214	1.88228	1.83326	2.98094	-0.951177	0.0805238
A_24_P186764	0.280124	0.445796	0.768212	-0.749321	1.13941	-0.352928	-0.317915	0.744375	-0.146178	1.06152	0.897134
A_24_P186779	0.85892	0.223403	1.52539	2.11565	0.551565	1.54619	0.0945041	0.158697	0.411615	-0.303228	-0.711241
A_24_P187154	-0.506855	0.230986	-1.09004	0.286877	-0.133917	-0.313103	-0.558051	-1.75905	-0.998571	-3.64779	-1.20768
A_24_P187174	-0.677668	-2.37846	0.152001	-1.43835	0.150202	-1.01818	-2.03966	-2.05618	-0.866204	-0.786641	-0.790709
A_24_P187304	-0.17774	-0.358192	0.968924	0.60691	-0.446581	0.220487	-0.0133661	0.287134	0.90541	-0.628111	-1.28433
A_24_P187365	-0.694141	0.19163	0.78327	0.12646	NaN	0.596302	0.223692	0.422165	0.0927867	1.73879	1.04783
A_24_P187448	-0.31995	0.236277	0.495558	-1.07524	0.532678	0.373539	0.756902	-0.118253	-1.87934	-3.56787	-1.28974
A_24_P187459	-0.654794	-1.19269	0.37617	-0.276447	-0.600232	-0.335336	-0.89064	-0.56482	-0.116136	-0.445049	-0.37181
A_24_P187626	-1.22861	-1.80008	-2.15398	-1.66932	-1.59254	-1.98819	-1.7546	-2.68756	-2.14005	-3.5796	-1.49626
A_24_P195145	-0.0303329	-0.428664	-0.0320285	0.050354	1.41974	0.381383	-0.296064	1.2482	-1.1428	-0.177801	0.778353
A_24_P195164	3.50152	2.30601	2.40828	2.96637	-4.96036	0.813518	1.76168	1.64456	2.72856	-2.14405	-0.0937644
A_24_P195327	0.325212	0.235994	-0.415436	-0.371016	-0.00590544	-0.997921	0.44885	0.225039	0.240672	-0.792906	-0.302246
A_24_P195400	-1.26447	-1.72249	0.365227	1.59468	-1.04106	0.39568	-0.422175	-0.627009	-1.42032	-1.86696	-3.34369
A_24_P195454	0.558781	-2.20267	0.631328	1.41774	-1.05516	0.224122	-1.69591	-0.180907	0.443581	-3.66393	-3.20885
A_24_P195510	-0.949585	-0.796918	0.849767	-0.640493	0.590771	-0.185681	-0.564583	-0.110688	-0.508958	-1.69467	-0.342734
A_24_P195556	-0.649839	-0.416442	1.19422	-0.347958	0.557223	0.358412	-0.322031	-0.0075963	-0.41157	-0.609045	-0.240386
A_24_P195621	-0.500808	-0.568112	0.725614	0.903626	-0.387143	-0.507017	0.935743	0.192375	-0.0403714	-2.39771	-0.92447
A_24_P195714	0.362122	-1.52818	0.156431	1.67435	-0.516966	0.768004	-0.360506	-0.211355	0.160387	-1.6033	-0.813518
A_24_P195724	-0.177755	-0.213036	-0.311571	-0.494487	1.12538	-0.441116	-0.523208	-0.839419	-0.4132	-1.65017	-1.08648
A_24_P195749	0.270779	1.66031	1.19742	0.327376	1.7257	1.53976	0.37866	1.74771	1.36912	0.461328	-0.471582
A_24_P195936	1.22734	2.43499	1.01214	1.82008	2.047	0.825556	0.792725	NaN	0.836051	-0.841313	-0.172055
A_24_P195974	3.91128	3.61875	3.7952	3.43038	-2.18616	3.74798	3.42726	3.51875	4.08286	NaN	3.49069
A_24_P196019	-1.21763	-0.389311	-0.913075	-1.07534	-1.90533	-0.951329	-0.536457	-1.96757	-0.346641	-2.39834	-0.960594
A_24_P196024	1.24502	0.300919	1.73552	2.01317	0.555027	2.04508	0.241259	0.582489	0.712428	1.04471	-0.17443
A_24_P196134	0.805317	NaN	1.18258	1.58491	NaN	NaN	-0.0638782	NaN	0.0828798	NaN	-0.00882263
A_24_P196175	-0.299866	2.28153	-0.571347	0.990325	0.564529	-0.304834	0.913454	1.26726	0.555083	-0.345236	0.463238
A_24_P203814	0.129665	-0.481298	0.926419	-0.400807	NaN	-0.0243451	-0.501625	-0.267757	0.451954	1.63027	-0.597386
A_24_P203886	NaN	0.590747	0.73735	0.661163	NaN	NaN	0.390313	0.173222	0.49627	NaN	2.05005
A_24_P203984	-0.351682	-1.43708	0.201324	0.637406	0.00808576	-0.00694199	-0.522283	-1.0256	0.0563612	-2.21608	-0.847334
A_24_P204015	-0.715127	0.269184	-0.167447	-0.176024	-0.340753	0.00156151	0.59536	0.079145	0.318963	-0.439052	-0.458556
A_24_P204095	0.791801	-0.579702	-0.204902	-0.574261	-0.378796	0.288022	-0.120701	0.360165	0.123941	0.825226	-0.0206549
A_24_P204135	-0.298726	-1.28299	0.921868	-0.0984217	1.08193	0.304124	-0.679614	-0.194971	0.588081	2.00118	1.56832
A_24_P204144	-0.221755	0.135084	-0.0914538	0.319995	0.819242	0.456064	0.460035	1.08205	0.74646	-0.388163	-0.139958
A_24_P204165	-0.177466	0.852816	0.585986	0.355889	1.46503	0.807407	1.20578	0.795931	0.779428	0.981739	0.769409
A_24_P204204	-0.966036	0.0123317	0.0818963	1.45879	NaN	0.0225159	-0.286765	0.155632	1.34804	-1.03328	-0.704078
A_24_P204334	0.917029	-1.87927	0.704856	1.07642	-0.00142873	2.06509	0.91478	0.911915	0.192477	3.67109	3.32733
A_24_P204414	-0.469404	0.804172	-0.327471	0.30946	1.13851	0.0404694	0.953632	0.389003	-0.236327	0.860805	0.98193
A_24_P204454	0.239596	0.188392	0.525081	-0.949908	0.725613	-0.379317	-0.38559	0.450102	-0.277657	1.23761	0.664077
A_24_P204474	0.0345864	0.810999	1.0327	0.0127588	1.18081	0.570994	0.0818964	1.04756	1.27293	1.1549	0.452789
A_24_P204484	-0.336518	NaN	-0.0489808	0.454094	1.65814	0.277069	-0.536582	-0.0370578	-1.74507	-2.88668	-0.437075
A_24_P204604	-1.12278	-0.467944	-0.733542	-0.20818	0.404771	-0.53064	-0.448821	0.628029	-0.0470296	-2.04956	-0.782811
A_24_P204664	0.427098	0.645005	0.727771	-0.643591	1.31722	0.633073	-0.225664	0.592837	0.152311	0.854523	0.618198
A_24_P205307	-1.67791	-0.230458	-0.506386	0.455604	-0.0575697	0.39569	1.56696	1.01783	0.135832	-1.20969	-0.339976
A_24_P212314	0.0846584	-1.47788	-1.02169	-0.883491	-1.7795	-1.0385	-0.712871	-1.01734	-0.00251417	-1.74668	-1.2797
A_24_P212355	0.105529	-0.420074	0.0384386	-4.83157	0.144877	0.845593	0.200172	-0.0419306	0.0525576	-0.856315	0.245446
A_24_P212596	-0.48839	0.378658	-0.0376372	0.377264	1.69574	0.299544	-0.733389	-0.258343	-1.8253	-2.99366	-0.566274
A_24_P212605	-0.316278	0.336613	0.19933	-0.592758	0.541581	-0.625112	-0.381693	-0.0179438	-0.425411	0.41192	0.551382
A_24_P212611	0.243663	0.590029	0.349631	-0.570577	-0.0335016	-0.0282053	0.0224593	-0.254972	-0.527809	1.7405	0.44215
A_24_P212654	0.0843169	0.21059	0.616006	0.302121	1.15413	0.382557	-0.217954	3.16922	3.14697	-0.0593281	0.39743
A_24_P212715	-1.01003	-2.57387	-1.35156	-0.810004	-1.50237	-1.8626	-2.42606	-2.33064	-1.95018	-2.5392	-1.66243
A_24_P212726	-0.435099	-0.301586	0.846621	-0.578832	0.982915	0.271989	-1.14585	1.44043	-0.61083	-0.17333	-0.0109072
A_24_P212764	-0.052907	-1.34462	0.0859366	0.798872	-0.147861	1.3448	-1.43225	0.0564123	-0.472188	0.468492	0.061658
A_24_P212834	-1.01086	-1.61627	-0.0557431	-0.168207	-1.78616	0.943531	-0.271319	1.09083	0.356439	-0.139423	0.0446634
A_24_P212864	0.353167	1.14	1.07907	0.233777	2.33526	-0.776626	0.147195	0.902024	0.770624	-0.0431729	0.338163
A_24_P212875	0.197165	0.597165	0.233461	0.119031	NaN	0.0428743	1.5955	-0.75292	1.23671	0.137228	-1.29562
A_24_P213034	-1.09078	-1.80202	-0.572704	-1.19678	0.433771	NaN	-1.982	-1.71695	-1.26137	-1.82255	-1.48745
A_24_P213073	1.10068	0.214893	0.555269	-1.06771	0.855035	-0.218169	-0.316427	0.563558	1.02273	0.630552	0.566628
A_24_P213144	-0.0573074	-1.84481	-0.0209664	-0.244984	-0.261843	0.0662436	-0.61762	-1.78877	-1.01384	-0.84956	-0.617195
A_24_P213175	0.373691	-0.959723	0.61256	0.174154	0.709461	1.22004	0.257529	0.665733	-0.39258	1.61615	0.473732
A_24_P213277	-1.46861	-1.07227	0.0136204	-0.960227	0.59953	-2.30177	-2.40229	-1.49938	-0.731825	-1.74506	-1.7102
A_24_P213284	0.162026	0.0258373	1.45372	0.166137	1.29578	1.65663	1.05308	0.540353	0.549346	2.03881	1.90566
A_24_P213321	-1.07213	-1.88466	-0.794952	-0.757774	-0.572789	-1.37073	-1.71138	-2.77137	-1.35853	-1.90183	-1.81658
A_24_P213325	1.03162	-2.06242	1.27632	1.50631	-1.13241	1.75926	0.787295	-1.34086	-0.221852	-2.02875	-1.67772
A_24_P213336	4.10179	3.58426	3.71998	3.39535	-2.66051	3.75243	3.60114	3.35191	4.25624	3.3856	3.09463
A_24_P213375	-0.167034	0.00797217	0.120845	-0.511184	1.28687	0.106612	0.172946	1.20232	-0.102769	0.476025	0.443748
A_24_P213396	0.198044	0.5343	0.131154	0.445853	1.4827	-0.245191	1.55483	2.09468	0.272363	1.08495	0.943603
A_24_P221057	0.28967	0.721681	0.319951	0.243233	0.873311	0.20311	0.329239	0.760318	0.173121	0.0814584	0.562787
A_24_P221105	-0.693511	0.669127	0.339108	0.0990193	0.834574	0.281292	0.156984	0.0916543	0.991685	NaN	-0.0820787
A_24_P221335	-0.162275	-0.353078	0.286029	0.71832	0.238777	0.918708	0.295035	-0.122442	-0.557401	-2.85416	-2.41197
A_24_P221375	0.503862	1.462	0.978442	-0.947031	2.52012	0.490084	-0.174459	1.636	0.107353	2.01542	0.584934
A_24_P221485	-0.0341429	-0.844876	-0.750155	NaN	1.04052	-1.29649	0.411658	1.16318	-0.143621	-4.14029	-1.65139
A_24_P221601	-0.59993	0.3672	0.749895	-0.237729	NaN	1.57202	1.05519	-0.26367	-0.101569	NaN	-1.27027
A_24_P221724	2.65403	1.96882	2.08635	2.43864	-2.2344	0.812768	1.26665	0.911538	2.66978	-0.964985	-0.994397
A_24_P221928	0.389362	-0.0164043	0.70289	-0.226993	NaN	0.432089	0.426864	0.373851	-0.688044	-2.6024	-1.539
A_24_P229304	-0.169847	0.516108	-0.239037	-0.311722	-0.309702	0.0499251	0.163557	-0.0808297	-0.0404094	7.0053	6.23264
A_24_P229438	-0.200806	-0.0903787	1.37418	-0.284845	0.480172	0.601104	0.146177	0.416427	1.25442	0.807172	0.125509
A_24_P229726	-4.50087	-3.36558	-1.35451	0.0723156	-3.60546	-1.01826	-1.7859	-3.06429	-1.47681	-1.38282	0.0281672
A_24_P229728	-3.52896	-3.06348	-1.27766	-0.230622	-3.40205	-0.615895	-1.32862	-2.61774	-1.3053	-0.342075	0.269886
A_24_P229756	1.63422	0.177503	0.376658	1.41804	0.0410472	1.81636	1.71577	1.48931	-0.31289	0.381372	0.928822
A_24_P229766	-1.78502	-1.16228	-0.534077	-0.963346	-0.263284	-0.384112	-1.53694	0.0685982	-0.312116	-2.0747	-0.115385
A_24_P229848	-0.665695	0.360947	0.943291	0.0429023	1.28725	-0.472075	-0.881385	0.291471	1.15466	0.872693	0.621267
A_24_P229903	-0.783354	1.27206	0.621536	1.39741	0.522395	0.338895	1.06143	0.973432	0.274546	-0.654735	0.431034
A_24_P229911	0.668513	0.746938	0.100314	-0.180478	0.869794	-1.2484	0.352877	0.279862	1.03129	1.74471	1.1288
A_24_P230009	0.532662	-0.101218	0.876663	1.79889	0.98221	1.86468	-1.42096	1.01891	0.754247	-0.554111	0.355842
A_24_P230057	3.3646	2.38633	2.37129	2.69133	-5.45526	0.970524	1.76305	1.6774	2.82502	-0.864454	-0.00782288
A_24_P230100	0.65153	0.823387	-0.567029	0.144514	0.569256	0.419799	0.500658	0.193866	0.626896	2.41783	1.6866
A_24_P230130	1.26604	0.099562	1.26992	1.68007	0.233545	1.53565	0.390591	0.245078	0.440237	0.0839088	-0.165844
A_24_P230195	-0.741596	-1.01853	-0.925175	-1.43403	-0.896122	-0.866683	-1.23928	-1.06033	-0.0904498	-2.51842	0.982364
A_24_P230248	-0.203958	-0.0731041	1.54854	-0.696201	0.578016	0.311405	-0.45377	0.909606	0.367269	-0.288015	0.222984
A_24_P230416	0.0354814	0.827991	-0.421342	1.34184	0.561547	0.603328	0.502032	0.317159	0.386657	-1.87305	-0.494822
A_24_P230457	0.157463	-0.112037	0.150593	-1.12012	0.0877853	0.630068	-0.156123	0.84843	0.914766	-0.517157	0.339006
A_24_P230466	3.30597	2.46802	2.54826	2.62175	-4.69193	1.10382	1.83294	1.82068	2.94254	-0.860091	0.097919
A_24_P230486	3.0138	2.30104	2.524	2.61834	-4.80642	0.781486	1.37505	1.72214	2.56055	1.4345	0.018704
A_24_P233560	-3.43671	-3.48161	-3.47698	-3.8202	-3.49805	-3.58176	-3.97058	-3.81793	-3.97805	-2.55418	-3.2606
A_24_P234871	-1.78965	-1.96684	-1.12836	-2.37079	-1.21946	-1.98783	-2.28882	-2.10625	-1.97773	0.252509	-0.433688
A_24_P237820	-0.13057	0.354543	0.00492638	0.425492	NaN	-0.158243	-0.716094	0.320321	0.684842	NaN	0.0147596
A_24_P237896	-3.74002	-4.16897	-4.41331	-4.48789	-4.48188	-4.27941	-4.29712	-2.95814	-2.42988	-1.90286	-0.423109
A_24_P238186	-0.322483	0.911619	0.0473067	-0.228235	1.60329	-0.449121	0.477544	0.932982	0.0189642	0.708426	0.413013
A_24_P238266	0.201582	1.22874	-0.111925	-0.507245	1.05972	0.170663	-0.0756064	0.948056	-0.306249	-1.07357	0.151477
A_24_P238286	-0.016225	-1.28245	0.0458743	-0.404011	-0.61487	-1.05975	-0.74429	-0.690411	0.156324	-1.26274	-0.353455
A_24_P238316	0.289771	0.982098	0.600787	0.104148	1.45429	0.199016	0.151976	0.912718	0.231734	0.69062	0.555687
A_24_P238377	-0.933112	2.33919	0.817031	-0.638918	0.124371	-0.971808	1.74581	0.27383	0.0479238	-1.81295	-0.789853
A_24_P238426	-0.0451728	-0.10864	-0.539829	0.120697	1.28863	1.3509	0.660543	1.14466	0.674259	2.04573	0.794205
A_24_P238427	-0.364253	0.115267	-0.203554	0.0521291	1.77459	1.23097	0.225744	1.2745	0.712016	2.03367	1.07752
A_24_P238616	-0.211252	-2.94559	-1.90863	-0.976499	0.55213	-1.10922	-1.17721	-1.62176	-2.43909	-0.897468	-0.74219
A_24_P238666	0.10087	0.476488	0.469724	0.461044	0.54194	0.469733	0.414175	0.225637	0.567924	4.56439	2.73083
A_24_P238716	0.159261	0.0626751	1.35751	0.166581	1.37196	1.68505	1.0161	0.579819	0.551912	1.99013	1.66596
A_24_P238769	-0.509669	0.0471624	-0.381548	-0.326529	-0.0433917	0.0104551	-0.244271	-0.103739	0.413957	9.84683	6.58905
A_24_P238819	-0.818549	0.7062	-0.47767	-0.166596	-0.587414	-0.187866	0.0785368	-0.706122	NaN	NaN	0.52025
A_24_P238836	0.0793586	-0.0431868	0.203394	-0.982375	0.161932	0.777806	0.11691	0.742544	0.94656	-0.298003	-0.0186604
A_24_P238868	0.394316	1.32202	0.598712	0.609827	1.51164	0.222154	0.653026	0.796525	0.52621	0.958059	1.20832
A_24_P238896	-0.0190586	-0.310515	0.969738	1.22679	0.0528866	0.758545	0.267029	-0.136345	0.222951	-0.114052	-1.25962
A_24_P238996	0.207623	0.856792	0.47878	-0.0615279	1.21651	0.121164	0.0867563	0.764434	0.0384952	0.865119	0.391585
A_24_P24142	-1.27639	-0.217372	-0.615643	-0.364668	0.767305	-0.492782	-0.499182	0.626507	0.243332	NaN	-0.304571
A_24_P24150	-0.580558	0.502822	0.135503	0.221619	1.75118	0.547078	0.130474	1.42566	0.59432	0.889065	0.269394
A_24_P24230	-0.744889	-0.489009	0.017802	-0.56172	0.211825	-1.38254	-1.33897	-1.20245	-1.0148	-0.397019	-0.14168
A_24_P24332	0.412245	1.99709	0.629401	0.966236	2.12388	1.58275	1.80698	0.252851	0.59436	1.75283	0.758113
A_24_P24453	-0.649292	0.68279	0.644302	1.07162	0.0803495	0.587169	0.475787	0.509669	0.253895	-1.66937	-0.906676
A_24_P24645	3.2185	2.38122	2.4743	2.71067	-5.80689	0.816276	1.62196	1.7195	2.54951	-2.06343	-0.149369
A_24_P246748	0.313333	1.01037	0.533112	0.194815	1.38348	0.210215	0.203992	0.99856	0.325617	0.764421	0.636273
A_24_P246863	1.50027	-0.366702	0.872432	0.16749	0.0459405	1.35488	-0.382285	-1.22094	0.46071	0.705897	-0.294141
A_24_P246963	-0.614907	-0.883842	0.0823324	0.536456	-0.370679	0.262944	-0.19374	-0.128744	-0.939332	-0.986215	0.168205
A_24_P247014	1.57985	-0.257051	1.14734	1.72474	-0.413541	1.72271	0.204049	-0.118562	0.50825	0.665736	-0.453828
A_24_P247169	-0.642613	-0.887218	-0.721999	-1.52227	-1.20458	-1.09429	-1.44282	-0.970442	0.246064	-2.00238	1.52085
A_24_P247175	-0.877737	-1.66201	-1.96781	-1.57085	-1.72152	-1.54962	-1.35147	-2.3163	-2.07603	-1.28012	-0.180271
A_24_P247233	3.93887	2.5734	2.64814	3.05248	-5.48938	1.12893	1.95976	1.68973	3.05689	-0.953808	0.069176
A_24_P247303	3.02005	2.16295	2.45774	2.55663	-6.40927	0.81409	1.35175	1.46444	2.76337	-1.43331	-0.393251
A_24_P247454	3.41689	2.38292	2.38498	2.77956	-5.06806	0.803012	1.65623	1.62383	2.80685	-1.84242	-0.166528
A_24_P247464	-0.00625965	-0.408629	-0.238491	-0.313003	0.366822	-0.0379603	-1.06311	-1.00166	-2.17789	-1.60675	-0.709809
A_24_P247493	-0.157197	0.804132	0.406412	0.171361	1.56005	-0.045134	-0.123506	0.826654	-0.104334	-0.187059	0.240419
A_24_P247576	-0.46857	0.427235	0.302723	0.845421	1.81259	0.268957	-0.454213	-0.13458	-1.75961	2.13973	0.774106
A_24_P247616	2.13463	0.625169	0.788628	1.02632	0.988804	1.29256	2.07488	0.170001	1.85469	-0.972732	0.198461
A_24_P24786	0.330188	0.438959	0.410034	0.264263	1.48586	NaN	0.391375	0.727337	1.31549	1.33349	0.172146
A_24_P24790	-0.0991713	0.299072	0.358967	0.181005	0.574717	-0.592895	-0.574693	0.314048	0.0722178	0.622246	0.443804
A_24_P24806	-0.320549	-0.668117	-0.123023	-0.124073	-0.959605	-0.291444	0.209221	0.148884	0.522489	-4.41819	-1.47949
A_24_P24890	0.404668	-0.540106	-1.61458	-1.91689	0.160469	-1.51901	0.012556	0.082101	0.684553	-1.49439	-1.74866
A_24_P24912	0.218311	1.80306	-0.892	0.271361	1.74037	-0.00613504	-0.11735	0.564988	-0.346659	0.219048	0.565563
A_24_P249187	0.0887265	0.484094	0.368541	0.540855	0.563845	0.89814	0.632923	0.601773	0.431491	1.62197	0.289816
A_24_P24982	0.108821	-0.566596	0.698215	0.127633	0.202261	1.45309	0.130879	-0.334941	-0.60255	-0.575229	-0.541483
A_24_P25020	0.201206	-4.76214	0.428715	0.150986	1.66401	0.394704	-2.18729	-0.285685	-0.370193	0.905809	0.591277
A_24_P25040	0.462522	-0.508851	0.61341	1.62819	1.29059	2.03945	0.841902	-1.22104	0.186772	NaN	1.33225
A_24_P25063	-0.52571	0.162088	0.146421	0.216944	1.29146	-0.714535	-0.427016	1.27043	0.0635354	0.399022	0.027067
A_24_P255123	1.59865	0.467611	-2.7021	NaN	-2.41864	NaN	1.39302	0.60672	-0.133919	-2.0474	-1.88163
A_24_P255252	0.191644	0.899598	-0.195265	-0.668373	1.23824	-0.822715	0.498613	0.742054	-0.191479	-0.113247	0.831562
A_24_P255303	0.0214261	-0.741666	-1.16221	-0.798902	-1.06995	-0.54518	-0.0191773	-0.18395	-0.425297	-1.57043	-0.577045
A_24_P255314	-0.805179	-0.676096	-0.594828	-0.00380103	-1.06662	-1.04128	-1.01927	-1.27125	-1.06355	-0.75236	-0.0440089
A_24_P255473	-0.127885	-0.202145	0.405096	-0.112567	-0.151981	0.0730207	-0.650285	0.0544641	-0.566226	-1.58641	-0.493509
A_24_P255509	-0.404251	0.209023	1.39943	-0.905282	1.04474	0.405494	-0.53055	1.07042	0.067256	-0.0956897	0.158798
A_24_P255654	-0.184613	-0.747133	-0.212927	-0.800918	-0.341073	-0.745186	-0.532693	-2.30858	-1.50426	-1.63376	-1.25757
A_24_P255663	NaN	-0.0589895	1.38108	1.67104	0.279821	1.53027	0.108035	0.204864	0.498318	0.487627	-0.0464112
A_24_P255763	-0.00730171	1.86244	1.33043	0.644281	2.5129	0.733237	-0.252957	0.939968	0.558753	-0.378845	0.184695
A_24_P255786	-1.41008	-1.8802	-2.20955	-1.86354	-1.58455	-2.0464	-1.86066	-2.62017	-2.27877	-2.85678	-0.772675
A_24_P255836	1.5232	0.852841	1.23483	1.59739	0.509298	2.03215	0.789824	1.03216	1.80424	2.16184	0.860587
A_24_P255845	0.553362	-0.808456	0.297478	-0.254616	-1.10181	1.19447	0.468127	-1.00158	0.198439	-1.91959	-1.85826
A_24_P255865	-0.574027	0.739993	0.166668	0.638937	0.0762279	0.657249	-0.120761	-0.2531	0.144973	-0.409754	-0.967986
A_24_P255874	-0.210125	0.267554	-0.125242	1.04865	-0.168949	-0.162384	0.834602	0.507183	1.09517	2.11927	1.4647
A_24_P255914	0.387851	0.972376	1.19323	1.45561	0.735329	0.220799	0.532453	NaN	1.12267	0.066769	-0.71333
A_24_P255954	3.60159	2.28379	2.38995	2.92275	-4.74081	0.841035	1.87591	1.57824	3.04719	-1.85521	-0.223627
A_24_P255965	-1.187	-1.34753	0.817284	0.116359	-1.54319	-0.120927	-1.42379	-1.30392	-0.587131	-1.69365	-2.30598
A_24_P256050	-0.307708	0.379787	-0.225006	-0.189364	-0.351006	-0.790477	-0.230456	-0.588035	-2.25499	-3.53343	-1.70793
A_24_P256060	1.09774	0.954523	0.94735	1.07256	0.866562	0.311187	0.0882931	0.525107	-0.577556	-1.82478	-0.434863
A_24_P256063	3.52269	2.31632	2.41242	2.78684	-5.47983	0.802307	1.74197	1.41782	2.73269	-1.72328	-0.268124
A_24_P256093	0.199728	0.354283	-0.404941	0.180907	0.226153	-0.218733	0.634633	-0.234315	-0.451625	-1.55952	-1.56391
A_24_P264004	-0.53826	-0.214786	-1.42766	0.598646	-0.935602	-1.42438	-1.4505	-0.573935	-0.592605	-1.91521	-1.01145
A_24_P264143	-0.334634	1.11971	0.480284	1.02022	0.98809	0.826333	-0.313749	1.25774	-1.2193	1.06298	0.38399
A_24_P264293	3.32406	2.36086	2.49121	2.70714	-5.55005	0.908818	1.71188	1.71773	2.88567	-1.44769	-0.04765
A_24_P264413	-1.88771	-2.17017	-2.04239	-1.46366	-0.920297	-2.54572	-1.55764	-2.09047	-2.58712	-1.65858	-2.31482
A_24_P264416	-1.27704	-1.79724	-1.94031	-1.62548	-1.33835	-1.99973	-1.62368	-2.23859	-1.9639	-2.48448	-0.395131
A_24_P264549	-0.608694	0.404565	-0.55708	-0.446604	1.36014	-1.10498	0.079885	0.919903	0.144824	0.86814	0.72445
A_24_P264597	-0.420503	-1.16876	-1.05451	-1.63524	-1.27978	-1.06047	-0.389826	-0.966133	-1.56786	-2.61345	-1.76352
A_24_P264644	2.92118	2.16982	2.2662	2.47237	-4.25599	0.758362	1.56517	1.60222	2.58602	-2.16417	-0.105046
A_24_P264685	-1.09225	-1.81209	-0.70568	-1.26802	0.187492	-2.09358	-2.02746	-1.69243	-1.46876	-2.72605	-1.72066
A_24_P267686	-0.418887	0.435313	-0.0182112	-0.246994	-0.0639993	0.211477	0.00311828	-0.502578	0.307101	1.09573	0.063068
A_24_P272503	0.486054	1.65691	0.503348	1.8193	1.22624	1.15898	0.36107	0.67904	0.479975	-0.889431	-0.811376
A_24_P272515	NaN	-0.858076	0.503094	1.25436	NaN	2.63086	-0.126033	NaN	-2.93139	0.493598	-0.201188
A_24_P272523	-0.6463	0.625697	-0.813617	-0.912224	-0.656753	-1.12975	-0.083991	-1.75174	-0.624478	0.699082	0.524991
A_24_P272590	-0.0143166	-0.733782	0.543653	-0.610039	0.639178	0.96807	0.53514	-0.227974	-0.271597	2.20725	0.514077
A_24_P272653	-1.30208	-0.871264	-0.918498	-0.260587	-0.239688	-1.32893	-1.19308	-1.40515	-1.44301	-1.69131	-0.317426
A_24_P272713	0.402405	-5.66845	0.583024	0.359667	1.86921	0.465183	-2.18979	-0.0111346	-0.364556	1.41238	0.968684
A_24_P272735	0.268764	0.194903	0.591951	-0.404348	1.31364	0.602958	-0.353672	0.680533	0.211418	0.202437	-0.21356
A_24_P272886	-0.472534	-0.185954	0.430113	-0.14113	1.09747	-0.819145	-0.170844	-0.491973	0.14837	-0.102331	-0.145508
A_24_P272910	0.380226	-1.21899	0.926453	1.3137	-0.295669	0.368015	-0.81181	-1.07171	0.250877	0.511255	-0.992258
A_24_P273014	-1.05899	-0.0814868	-0.509113	0.840744	1.09925	0.798566	-0.239335	-0.413276	-1.33837	-3.19964	-2.78461
A_24_P273074	-0.879588	0.542807	0.646485	-0.197566	1.84659	-0.268452	-0.162123	1.03812	0.13318	-0.741653	0.513747
A_24_P273214	-0.430841	-0.663584	-0.664781	-1.18888	-0.790562	-0.785975	-0.825822	-0.622496	0.0601397	0.138351	1.25409
A_24_P273245	-0.501128	-1.24653	-1.21417	-1.74884	-1.41441	-1.04276	-0.320176	-1.04268	-1.62851	-2.94833	-1.98489
A_24_P279760	-2.47899	-1.4252	-1.41011	-1.81114	-1.72196	-1.83563	-0.584692	-2.06868	-1.85226	-1.99578	-1.70172
A_24_P280933	-0.575087	0.911165	0.426629	-0.636754	1.71689	-0.16335	-0.363039	1.37851	0.474714	0.527422	1.3352
A_24_P280953	-1.34355	-0.0201477	-0.358966	-0.321419	1.22726	-0.212087	-0.601216	0.828029	0.466812	-0.665528	-0.158949
A_24_P281025	-0.42008	-0.589858	-0.504499	-1.0493	-0.525395	-0.67916	-0.765331	-0.65097	0.0641242	0.0148363	0.997154
A_24_P281304	-0.337766	0.60512	0.748915	0.386223	1.40127	-0.394809	-0.65531	0.71787	0.228866	0.739093	0.809597
A_24_P281374	3.06874	2.24672	2.22888	2.45754	-4.20228	0.787978	1.58876	1.64215	2.47712	-2.00041	-0.0358518
A_24_P281443	3.89605	2.40988	2.6135	3.05988	-5.57047	0.972063	1.94826	1.55853	2.90803	-1.69576	-0.159673
A_24_P281504	-1.0428	-0.403335	-0.684858	-0.127399	0.272779	-0.514272	-0.289172	0.675508	0.377989	-1.79211	-0.934106
A_24_P281605	4.04654	3.65981	3.91109	3.96377	NaN	3.30398	2.92886	2.96712	4.72642	NaN	3.39857
A_24_P281683	-0.416545	1.50792	-0.0878062	-0.532072	-0.154021	0.126465	1.87167	0.276739	0.700078	0.6893	0.591328
A_24_P281730	0.0649548	0.190535	-0.785664	0.232198	-0.286368	-0.822044	-0.113778	-0.566337	-1.06307	-2.23697	-1.63241
A_24_P281853	0.862718	-0.574646	0.504614	1.18079	0.368276	2.23889	1.19127	1.29035	0.894118	4.31687	3.63192
A_24_P287526	-0.241349	0.457639	-0.125439	0.219219	0.418043	0.096026	0.484866	-0.0208706	0.339768	1.51175	0.235896
A_24_P289504	0.224752	-0.392884	0.841342	1.30127	NaN	0.131093	0.524331	0.569375	1.53772	-2.04933	-1.38394
A_24_P289565	-1.12101	-0.241246	0.152062	0.0152558	-0.135079	-0.284592	-0.339228	-1.03836	-0.593283	-0.0964877	-0.740201
A_24_P289573	-0.717418	-0.148313	-0.0134332	0.558774	1.24173	0.679134	-0.394632	1.04006	-0.85805	2.37052	2.04692
A_24_P289753	-1.08069	0.712389	0.193995	0.375985	1.73048	0.0141206	1.6817	0.39805	0.81369	-0.554808	-0.569442
A_24_P289884	-0.214418	0.229487	-0.142374	0.0425917	1.81876	1.17052	0.211165	1.30583	0.775671	1.73992	1.13078
A_24_P289984	0.233031	0.463229	1.57334	1.51141	-0.225022	0.764741	0.241737	-0.0149644	0.919436	0.613961	-0.103636
A_24_P290046	-0.638605	0.889351	-0.532423	0.637678	NaN	0.0508856	-0.390905	-0.566458	0.44695	NaN	-0.100251
A_24_P290068	-0.336535	-0.0932542	-0.248231	-0.369875	-0.311308	-0.0925778	-0.239903	-0.389152	-0.112552	1.6431	0.478777
A_24_P290109	-0.19788	-1.00205	NaN	NaN	NaN	-0.683742	-0.292022	0.131598	NaN	NaN	-1.40084
A_24_P290114	-0.0921429	0.00342911	-0.0277611	-0.314222	-0.271879	-0.0988057	-0.3373	0.0126535	0.346386	1.28306	0.804384
A_24_P290257	1.08665	1.48639	-1.3776	0.502269	1.07595	-1.71045	0.483215	0.585209	1.18224	-1.56179	-0.677783
A_24_P290263	-0.262231	-0.401205	-0.00146244	0.0237177	-0.91091	-0.293136	0.42239	0.369581	0.549941	-4.42975	-1.42667
A_24_P290348	-1.70909	-0.589039	-0.633689	0.731973	-0.473673	0.846859	-0.69003	-0.144706	-1.41293	0.277291	-0.0409161
A_24_P297798	0.253855	-0.509503	1.09375	-0.79861	1.8951	0.176773	-0.472155	0.125947	0.112497	1.34413	0.715387
A_24_P298029	-0.171467	-1.15805	0.21902	-0.410586	-1.07919	-0.49456	-0.844128	-1.39957	-0.191159	0.703278	0.00856367
A_24_P298099	0.598242	1.12992	NaN	NaN	NaN	0.254248	0.497557	NaN	-0.221339	-1.25685	-0.478423
A_24_P298179	-0.120329	1.0351	-2.39011	-6.78494	-0.436069	-3.3373	-6.60911	-0.692411	-5.74258	-1.79013	-1.48105
A_24_P298228	0.877373	-1.12586	1.42172	2.41482	1.26735	1.51361	-0.780824	1.32385	-1.10063	0.82636	1.96421
A_24_P298238	-0.347063	NaN	-0.752962	-0.652649	0.7502	-1.1911	0.214667	0.931199	-0.0976968	0.9329	0.502563
A_24_P298320	-0.744787	-0.104554	0.495483	-0.0740142	0.313657	-0.88429	-0.93123	-0.307414	0.841194	-0.325006	-0.13308
A_24_P298604	0.0660404	0.419926	0.465485	-0.032843	1.53016	1.26693	0.59462	1.45503	0.281605	1.27789	0.71945
A_24_P298616	-1.04716	0.115359	0.119609	-0.201498	0.682582	-0.561934	-0.976253	0.310599	0.00936913	NaN	0.718401
A_24_P298744	0.32614	1.0274	0.195579	0.998932	1.5749	0.0688604	1.70741	1.85018	0.37557	-2.68377	-1.83272
A_24_P298834	0.666143	0.348378	0.8562	-0.681707	0.557769	-0.0345	0.0294419	0.489579	-0.0516966	2.1983	0.6849
A_24_P298835	0.230332	0.258861	0.488938	-0.949146	0.534568	-0.302369	-0.315215	0.280194	-0.225669	1.6479	0.555389
A_24_P298886	-0.197737	0.0196029	0.470903	0.651071	0.231161	0.312538	-0.130416	0.044249	0.294766	2.65841	1.12265
A_24_P298894	1.79139	-0.189804	0.328106	0.278397	-3.19049	-0.0711545	-1.4613	0.343284	1.44841	-1.57816	-0.647039
A_24_P298928	-0.484998	0.171433	-0.118706	-0.068282	0.904387	0.646356	-1.16462	0.301278	-0.882557	1.37675	0.512261
A_24_P298946	-3.96361	-1.77921	-0.599913	-0.749031	-0.504993	-1.15217	-2.33616	-2.82758	-1.30058	-1.23363	-1.46922
A_24_P298962	-0.879063	-0.15722	0.140307	-0.424133	0.295047	-0.92925	-1.11834	0.207916	-0.460033	0.219407	0.52304
A_24_P306355	-1.14552	-1.90296	-0.766665	-1.26006	0.295828	-2.18141	-2.09109	-1.58969	-1.69408	-2.89238	-1.92106
A_24_P306585	1.80027	NaN	NaN	0.519337	1.91436	NaN	NaN	1.852	0.716525	NaN	-1.95595
A_24_P306614	-1.61364	-2.00333	-1.9407	-1.65973	-1.17542	-2.1366	-2.14556	-2.55493	-2.05514	-2.10061	-0.616657
A_24_P306704	3.64464	2.28452	2.4697	2.85741	-5.78296	0.86994	1.82088	1.61124	2.87465	-1.67023	-0.165126
A_24_P306754	-0.896726	-1.73855	-0.802793	-0.716575	-0.563564	-1.29748	-1.53007	-2.80469	-1.45387	-1.45099	-1.20388
A_24_P306788	0.172708	-0.707288	0.363361	0.277103	0.19367	0.404091	1.00952	-0.0135255	-0.222841	-0.197004	-1.02365
A_24_P306814	1.5885	1.86424	-0.118575	0.061331	-5.45401	-1.71631	-5.33257	1.32733	0.798533	-1.37927	-0.838837
A_24_P306964	-0.160029	0.409804	0.618617	-0.0362859	1.48375	0.415149	0.254481	0.46607	0.405674	1.02571	0.898676
A_24_P306968	0.296932	0.424311	0.44385	-0.0749118	1.1392	0.360028	0.750238	0.623949	0.486617	1.47195	0.915554
A_24_P306994	-0.143776	-0.0929631	0.925891	-0.0886792	-0.583902	0.949056	-0.995186	0.202592	0.499994	NaN	0.589332
A_24_P307046	0.449171	-1.38257	-1.30532	-1.60599	-1.76437	-0.287318	-0.157498	-1.44834	-1.17503	-0.348648	-0.629622
A_24_P307075	-0.143298	0.535687	0.149548	0.524702	1.92668	0.60674	-0.487387	-0.0571632	-1.71279	-1.01771	-0.350405
A_24_P307184	-0.259186	0.0743121	-0.940257	0.223783	-0.293096	0.0339171	-0.479025	-1.72897	-0.849442	-1.32163	-0.693928
A_24_P307205	-0.416305	-0.667555	-0.142639	-0.288949	1.25334	0.177524	-0.544691	1.10698	-1.24746	0.95168	0.619866
A_24_P307255	0.4015	0.896156	0.66528	0.211905	1.11315	0.200761	0.305527	0.808344	0.245988	0.598182	0.418589
A_24_P307306	-1.28374	-1.55906	-0.119424	-1.16854	0.565224	NaN	-2.16679	-1.85957	-1.27776	-1.22877	-2.13895
A_24_P307368	-0.649644	-0.185017	0.56662	0.0444857	0.337409	-0.83897	-0.806942	-0.294063	0.998692	-0.179318	-0.175874
A_24_P307395	-2.404	-3.78226	-5.67573	-1.51137	-1.38287	-5.33965	-0.626538	-3.9599	-5.73625	-3.28941	-2.12526
A_24_P307424	-1.14781	-1.68672	-0.549187	-1.14891	0.35412	-1.92524	-1.93345	-1.55402	-1.42363	-2.40877	-1.57895
A_24_P307443	-0.126218	0.760679	0.807956	-0.470665	1.36264	-0.0911352	0.770789	1.04584	1.12659	1.25949	1.26662
A_24_P307466	0.0603505	-0.451553	0.836369	-1.12403	1.11126	1.25565	1.01882	0.2832	1.94566	1.06649	-0.077313
A_24_P314290	NaN	0.0653691	-0.133137	0.445775	0.248811	-0.023747	0.0541253	0.230265	-0.281227	NaN	0.0868885
A_24_P315256	-2.64254	-2.74507	-3.0521	-3.43896	-1.60805	-3.16014	-2.94963	-2.82859	-2.55022	0.760669	1.02275
A_24_P315326	0.448755	NaN	1.10418	-0.906744	2.48427	0.445457	-0.234597	1.51039	0.182326	2.3206	0.600159
A_24_P315405	-0.658169	0.289892	1.49468	0.925826	1.1023	0.627714	1.30772	0.299843	-0.59682	-1.50007	-0.43118
A_24_P315581	-0.80304	-0.425634	-0.589662	-1.18213	-0.467116	0.0646588	-0.131582	-0.720811	-0.00180071	0.249122	0.732472
A_24_P315594	2.40513	0.509033	1.85989	1.51815	-2.55848	1.20174	0.340478	0.864199	2.40624	-0.527262	-0.226062
A_24_P315644	0.650317	0.382279	0.281655	0.281513	-0.330932	-0.720378	0.46085	-0.394406	0.208983	-1.30322	0.198223
A_24_P315654	0.76901	-0.323809	-0.0266154	-0.34234	0.17212	0.417512	0.053674	0.69992	0.222865	0.291	0.0848898
A_24_P315754	-0.96324	-0.565061	0.18987	-0.357422	0.102377	-0.022701	-0.266381	-0.278673	-1.2717	0.588405	0.888517
A_24_P315769	-0.379982	0.0464198	-0.429774	-1.3881	1.55783	1.01881	0.296406	1.07111	0.800003	1.47105	0.816224
A_24_P315885	-0.987971	1.26051	-1.0292	-0.932182	0.145606	-0.295671	-0.56137	-0.866601	NaN	NaN	-0.234506
A_24_P316059	-0.144475	-4.27517	-3.43451	-4.38758	-3.92446	-2.15928	-4.47541	-0.447445	-1.6809	-1.56847	-0.764519
A_24_P316074	-0.329682	-0.260924	-0.49487	-0.0749022	0.243268	-0.989129	-0.617399	1.12288	-0.266522	-1.01688	-0.0969915
A_24_P316767	0.274199	-1.80084	-1.52209	0.532377	-1.0709	-0.940826	-0.300423	-0.496005	-0.881282	-1.68241	-0.518201
A_24_P32207	-0.196111	1.03695	1.39269	0.159667	1.61649	0.705086	-0.104454	1.47566	0.837859	2.18718	1.56051
A_24_P322908	0.551731	-0.036935	-0.408156	-0.0205178	1.69723	0.671803	0.476934	0.164134	-0.851337	2.13672	0.64104
A_24_P323778	1.30596	0.173937	1.44079	1.74657	0.35841	1.58636	0.319616	0.303255	0.506269	0.256534	-0.0452913
A_24_P323795	-0.115331	0.358689	0.797901	1.37272	0.966725	0.586962	0.557769	0.590094	-0.14099	-1.59244	-0.742288
A_24_P323805	-0.146595	0.299616	-0.0498098	0.561453	1.04892	0.637534	0.605299	1.06646	0.728033	0.657559	-0.103388
A_24_P323885	-0.103611	-0.270413	1.82611	1.26083	1.0216	0.681703	0.184203	0.107645	1.42723	-0.562464	0.880922
A_24_P323916	-0.414294	-0.653025	-0.138955	-0.143179	-1.12342	-0.382721	0.222256	0.0788039	0.539877	-4.79685	-1.52914
A_24_P324074	-1.26244	-1.96634	-0.614528	-1.32199	0.396504	-2.05449	-2.1064	-1.76322	-1.28832	-2.04515	-1.69895
A_24_P324084	0.304464	NaN	1.44752	NaN	NaN	0.717109	NaN	0.200529	-0.573607	0.240242	-0.911809
A_24_P324214	-1.46035	-2.07484	-0.667498	-1.47477	0.16677	-2.26454	-2.36275	-1.88962	-1.55631	-2.90492	-2.04042
A_24_P324224	0.263317	1.01986	0.621278	-1.39344	1.827	0.082893	-0.207618	1.15944	-0.169295	1.41752	0.27412
A_24_P324284	-0.722144	-0.662949	-0.737552	-1.36173	-0.66695	-0.959306	-1.00093	-0.850084	-0.0554014	-0.48294	0.697759
A_24_P324488	-0.659689	-0.0554367	-0.695634	-0.532563	-0.235567	0.0234404	0.165421	-1.31642	-0.73645	-1.50844	-0.922672
A_24_P324506	-0.0390425	-0.255179	0.403253	0.321577	0.000998424	0.190468	0.447239	-0.888629	0.974151	-1.46054	-0.945532
A_24_P324644	-0.529325	-0.584668	-0.0956609	0.0332468	-1.18684	-0.435701	0.274785	0.194798	0.379723	-5.58575	-1.80469
A_24_P32646	-1.21742	-1.12808	0.732849	-0.0519821	-1.1169	0.724578	-1.98793	-0.083222	0.162333	3.16143	3.86567
A_24_P32708	0.591906	0.963422	NaN	0.612088	NaN	NaN	NaN	0.481247	-0.640944	-0.185111	-1.31086
A_24_P32715	-0.205215	1.58512	-0.0244072	-0.520458	-0.138609	0.0956047	1.95243	0.440012	0.795025	0.635063	0.760108
A_24_P32735	-1.14792	-1.59847	-0.600658	-1.19441	0.247144	-2.00444	-1.96102	-1.54273	-1.45191	-2.32319	-1.23914
A_24_P32766	0.392322	-0.068358	0.996786	0.719252	-0.452422	0.527281	0.299879	-0.0749494	0.748084	-0.0219569	-0.0410222
A_24_P32836	-0.346871	0.516349	0.461035	0.0963087	1.12234	-0.60842	-0.75999	0.669284	0.0305545	0.314598	0.635674
A_24_P32930	-0.303152	-0.0200298	1.59559	-0.0259442	0.813947	0.643881	0.374163	0.448875	1.34609	1.05118	-0.127482
A_24_P33055	1.30563	1.58946	-0.200749	0.00941055	-4.31226	-1.74481	-4.49061	1.07809	0.735587	-1.63303	-1.1137
A_24_P33105	-0.389752	0.405495	-0.0632611	-0.146095	NaN	0.0188543	0.0941443	-0.140413	NaN	NaN	0.50874
A_24_P33213	-0.571711	-0.0232735	-0.297154	-0.328334	0.888314	-0.964803	-0.981879	1.25597	-0.129776	-0.427064	0.292131
A_24_P332151	-0.858956	-1.25432	0.771709	0.939549	-0.224166	-0.479284	-0.428653	0.102596	-0.0957798	-3.06087	-0.948692
A_24_P33217	0.635054	-0.154528	-0.481835	-0.575124	-0.313744	0.145697	-0.148741	-0.360789	0.0852964	2.19237	0.797078
A_24_P332263	-0.392939	-0.750345	-0.618356	0.394695	-2.16747	-0.504335	-0.555793	-2.46831	0.317394	-1.06805	-0.670836
A_24_P332292	0.94682	1.64742	1.42039	0.360152	2.16046	0.963222	2.16107	2.04667	2.18999	3.54307	2.54499
A_24_P332326	1.0676	0.507131	1.0508	1.33464	1.61077	1.79072	-0.0920815	0.787105	-1.2968	0.472446	0.330396
A_24_P332364	-0.59533	-0.386439	0.292293	0.495763	-0.203082	-0.0877009	-0.133729	-0.164459	-0.00727751	-1.0325	-0.82272
A_24_P332441	0.368647	0.265228	0.441164	-0.613277	1.37066	0.509569	-0.232785	0.722485	0.0969226	-0.448144	-0.00399526
A_24_P332471	0.411344	1.28983	0.531095	-0.174127	1.55731	0.382367	0.325714	1.47042	1.27099	1.36431	0.752775
A_24_P332504	-1.04915	1.02801	1.7237	0.214106	1.56006	0.102182	-0.209894	0.646856	0.574452	1.02486	-0.253994
A_24_P332532	0.581252	-1.04371	0.949933	0.972452	0.361202	-0.0891605	-0.242815	-0.922165	-0.196412	-1.91829	-1.01176
A_24_P332595	2.88845	2.94045	2.46762	2.79112	NaN	0.860669	1.42843	1.48573	2.63506	-1.79552	-0.822196
A_24_P332754	0.919628	1.63186	0.712795	0.514532	0.90648	0.622278	1.71148	0.161065	0.379745	-1.6646	-0.85348
A_24_P332780	0.0144355	0.725845	0.169656	0.0421774	0.937967	0.649314	0.47372	-0.112313	0.422308	2.30231	0.609816
A_24_P332902	-0.179333	-0.269607	-0.355342	-0.965011	-0.149666	-0.556355	-0.149551	-0.291303	0.516132	0.13847	0.544908
A_24_P332911	-0.704797	-0.0626106	-0.72377	-0.237745	-1.63769	-0.344225	0.149784	-0.683417	NaN	NaN	1.1596
A_24_P332953	-0.893302	-0.832368	0.757233	0.533343	-4.54844	-0.141509	-0.223312	1.10493	0.134125	0.752788	1.12993
A_24_P333052	-0.906311	NaN	NaN	-0.341756	-0.372403	NaN	-0.791992	-0.124914	-2.1996	-0.719904	-0.178269
A_24_P333077	-0.273075	0.136074	-0.124129	-0.0864208	-0.217353	-0.00519033	-0.107865	0.442387	-0.00644737	0.308153	0.496887
A_24_P333112	-0.451139	0.05221	-0.254701	0.115512	1.01582	-0.869842	-0.768787	1.35839	-0.0382014	-0.57853	0.428533
A_24_P33403	0.581069	NaN	0.831806	0.853409	NaN	1.23636	1.80937	1.39691	0.986866	8.91589	6.89179
A_24_P33525	-0.139836	0.543869	0.059991	-0.190169	1.13897	0.424039	-0.623681	0.325322	-0.635307	0.562076	0.289833
A_24_P33552	1.56758	-0.0253422	0.263462	0.0757725	1.50488	0.358193	-0.207927	0.844589	-0.380206	1.35027	0.836689
A_24_P33607	-0.451212	-0.107032	-0.451206	-0.248745	0.575101	-0.841142	-0.700126	1.17809	-0.198309	-0.284863	0.199411
A_24_P340771	0.15153	-0.422332	0.236001	0.0307642	1.0492	0.365245	-0.0495598	0.0316292	-0.863107	-1.79695	-1.19613
A_24_P340866	0.070924	-0.377594	0.568071	0.473981	-0.00178735	0.404767	-0.788177	-0.594188	-1.39387	-0.0940504	-0.22403
A_24_P340886	-0.508875	-0.00814522	0.237817	-0.696991	0.606639	-0.024253	0.489275	0.572428	0.407285	0.664091	0.720085
A_24_P340891	-0.2825	0.0363394	0.370954	-0.668791	0.622463	0.250931	0.420269	0.505295	0.496922	1.26869	0.717965
A_24_P340916	-1.21003	-1.09296	0.0235961	-0.177394	0.141853	-0.245965	-1.37038	-0.472629	-0.781829	-0.0695069	-0.0348602
A_24_P340966	0.31308	-0.569056	0.900519	0.269796	-0.0428321	-0.443397	-0.405391	-0.837205	0.52531	1.14471	0.470446
A_24_P341006	-1.08644	-0.517624	-0.138762	-0.741575	0.157067	-0.531919	-0.09283	-0.0125073	0.358788	0.752685	0.221934
A_24_P341058	-0.651885	-1.18429	-0.514095	-0.895096	0.145351	-1.43544	-1.40001	-1.16261	-1.06872	-1.99701	-0.989881
A_24_P341078	NaN	0.499253	0.287796	0.279445	0.942442	1.24656	0.982653	1.21309	1.11535	1.53169	-0.0317723
A_24_P341106	0.427518	NaN	0.808946	1.09789	-1.29584	NaN	1.10512	NaN	0.482559	NaN	-1.78056
A_24_P341126	0.163547	0.447707	0.0763746	0.580418	0.218291	0.421469	0.461415	-0.127563	0.344967	4.9333	4.01825
A_24_P341176	1.80381	0.0555206	0.468322	0.490196	1.85136	0.654295	0.104941	1.10666	-0.316122	1.2331	0.667632
A_24_P341376	-0.1886	1.70541	1.78374	0.750523	2.03365	0.876342	0.66933	1.44029	0.799288	0.890546	0.568727
A_24_P341386	-0.554668	0.779802	0.284598	-0.493473	1.29039	-0.433104	-0.436592	1.32452	0.313235	-1.4759	1.15818
A_24_P341408	-1.16425	-0.267954	-0.611809	-0.271704	0.495344	-0.511649	-0.432828	0.580213	0.178195	-1.71641	-0.859138
A_24_P341426	1.26271	0.613876	1.35555	1.51829	0.216609	1.79389	0.68373	0.443352	0.536044	0.975542	0.064146
A_24_P341427	1.32025	0.0242735	1.40071	1.78413	0.302881	1.57334	0.301599	0.293274	0.52169	0.165129	-0.132489
A_24_P341489	-0.411457	-0.658021	-0.111325	-0.113901	-1.08203	-0.317157	0.168891	0.162411	0.332021	-5.10599	-1.77659
A_24_P341546	4.20793	3.69613	4.17581	3.76224	-1.44452	4.182	3.46082	3.57013	4.42611	3.05532	3.55929
A_24_P341593	0.0366992	-0.233388	0.441975	1.22131	0.855451	0.565882	0.876531	-0.0807489	0.103259	-0.264086	-0.314433
A_24_P341616	-0.553758	-0.219027	-0.373251	-0.433716	-0.249306	-0.27094	-0.51569	-0.565518	-0.115916	3.11427	2.12332
A_24_P341626	0.78391	0.680962	-0.109392	0.0338131	-0.460532	0.00627037	-0.751961	2.97188	0.230048	5.25333	3.95334
A_24_P341731	-3.19242	-3.42853	-3.47447	-2.60013	-3.57703	-2.81824	-1.96545	-2.81723	-2.52592	-0.833007	-0.831846
A_24_P349428	-1.08872	0.182076	-1.04583	0.432031	-0.286468	-2.36927	-0.890542	-0.533605	-0.979684	-4.16026	-3.21414
A_24_P349489	0.573837	0.664505	1.5046	2.4681	1.27298	1.45126	0.857302	1.08887	0.579042	0.550223	1.97713
A_24_P349547	-0.247795	-0.48677	-0.978451	-0.363779	-1.49654	0.893385	-0.4573	-1.706	1.40105	-1.78332	-1.58051
A_24_P349580	-2.14818	-2.43748	-1.3624	-1.53346	-1.06968	-1.70841	-1.63523	-2.38616	-2.29961	-3.38989	-2.70818
A_24_P349596	-0.158355	0.763607	0.869771	-0.118596	1.3373	-0.0826037	-0.346225	0.730368	0.288426	0.906215	0.558812
A_24_P349606	-0.153831	-1.06391	0.335139	0.523293	0.0544959	0.211125	-0.377031	-0.875504	0.236764	-0.984889	-0.492177
A_24_P349636	-0.441225	-0.259465	-0.569211	-0.237021	0.319685	-0.947847	-0.738113	1.12244	-0.26599	-0.396957	0.127584
A_24_P349648	-0.96334	0.808144	-0.465352	-0.0421906	0.0443548	0.0916641	0.167933	-0.159851	-1.8948	-1.36638	-0.38272
A_24_P349756	0.0394094	-0.908719	-0.865837	-1.04044	-1.3881	-0.574535	-0.981058	-0.76722	-0.441681	-1.34296	-1.73605
A_24_P349869	-1.20558	-2.14096	-1.14863	-0.601052	-1.77328	-1.07971	-1.05674	-1.42436	-1.57379	-3.94356	-2.55914
A_24_P349896	-0.282885	0.444503	0.0154267	0.460252	1.73802	0.492865	-0.550426	-0.0627553	-1.64453	-1.67554	-0.460691
A_24_P350008	-0.0643667	0.813312	0.864263	-0.510615	1.4872	-0.0661913	0.969868	1.22702	1.157	1.39637	1.11567
A_24_P350027	-0.52841	-0.468388	-1.35283	-0.223151	NaN	-0.32241	-0.713287	-1.0034	NaN	NaN	-1.02129
A_24_P350060	4.18481	2.39957	2.73408	3.38677	NaN	1.07221	2.12877	1.60342	3.21607	-1.84276	-0.306697
A_24_P350126	-0.467073	-0.0290566	0.685652	0.0808244	0.489251	-0.681389	-0.696647	-0.185955	1.00397	0.195022	-0.0612077
A_24_P350136	2.86758	2.33085	2.25578	2.37139	-1.84022	1.16633	1.48	1.41968	2.69003	0.87606	0.348539
A_24_P350252	0.678467	0.112151	0.162377	0.158203	-0.21718	-0.384403	-0.181235	-0.229485	0.0859876	3.55461	3.12399
A_24_P350307	-0.0769178	0.881199	0.589652	0.327542	1.5273	0.625895	1.4055	0.938042	0.667237	0.684372	0.730393
A_24_P357836	2.13267	-0.0562115	1.08979	0.868781	-3.71048	0.357749	-0.503293	0.384308	1.72939	-0.322935	-0.145274
A_24_P358131	2.80381	2.1346	2.27326	2.39884	-4.86395	0.751653	1.42134	1.59531	2.57718	-1.87598	-0.194068
A_24_P358205	-0.55752	0.544581	0.494538	0.0263758	1.17049	-0.589583	-0.85778	0.479265	0.216848	0.793285	0.605526
A_24_P358215	-0.665294	0.372362	0.0248717	0.660722	1.78189	0.0584573	-0.719787	-0.395863	-1.83889	-2.26853	-0.981341
A_24_P358279	0.36592	-0.313341	0.845502	-0.84098	1.58526	0.185764	-0.337955	0.0198596	0.192949	2.18838	0.6915
A_24_P358302	0.168117	0.830704	0.170568	0.736569	0.503456	0.424606	0.150157	-0.457076	-0.30535	-2.46975	-1.0268
A_24_P358305	-0.941026	-0.371245	-1.46087	-1.78251	-1.33654	-0.878803	-0.172714	-1.3229	-2.31549	-1.83764	-0.943224
A_24_P358337	-0.28067	0.943134	0.206339	-0.163999	1.53502	0.120006	0.300263	0.278389	-0.25927	-0.879876	-0.294245
A_24_P358390	0.361137	0.462021	0.47614	-0.0561251	1.1228	-0.442499	-0.651544	0.450357	0.716435	1.67349	0.106438
A_24_P358406	3.43712	2.33178	2.38571	2.88664	-5.30553	0.873018	1.81289	1.66549	2.83678	-2.03977	-0.107609
A_24_P358474	5.03333	2.80418	4.19327	3.83599	NaN	2.81702	2.98982	2.70316	4.4929	2.84613	2.66161
A_24_P358534	-1.07501	-0.0996648	-0.437619	-0.409763	0.0326429	-0.827525	-0.594662	-0.514738	0.21014	1.72022	-0.165758
A_24_P358538	-1.75052	-0.839941	-0.384838	-1.36937	-0.970456	-1.26537	-1.31807	-1.39465	NaN	NaN	0.501568
A_24_P358578	NaN	0.634051	-0.491446	-0.786133	1.44994	0.0941865	-0.514635	-0.0133046	1.08525	0.827515	0.669551
A_24_P358606	1.54282	1.78282	-0.266747	-0.0869134	-5.29701	-1.73796	-5.26765	1.18608	0.749403	-1.31837	-0.838964
A_24_P358619	0.478449	0.825541	0.48424	1.42764	NaN	0.585941	2.02583	-0.178924	-0.120803	3.10736	1.8233
A_24_P3627	0.454367	NaN	0.226308	NaN	-0.33162	NaN	-0.132421	NaN	-0.290277	NaN	-0.586701
A_24_P365349	-0.845669	-3.24561	-3.15642	-3.58338	-3.28758	-3.20186	-3.59155	-3.48676	-2.56873	-1.84247	-1.93444
A_24_P366535	-0.379852	-0.632083	0.384651	-0.295716	-0.334795	-0.182304	0.772792	-0.66322	0.374567	-1.09861	-0.828595
A_24_P366546	0.336891	1.12029	0.721689	-1.27604	2.03974	0.188447	-0.138535	1.14963	-0.0562089	1.72953	0.126996
A_24_P367063	-0.467167	0.609604	0.0134732	-0.761481	1.17946	-0.344348	-0.189276	1.20004	0.238894	0.0890458	1.0269
A_24_P367069	0.306115	0.951769	-0.375066	-0.568866	0.167427	0.107224	0.135467	0.677275	-0.320895	-0.661743	0.00112937
A_24_P367100	1.66397	1.83089	-0.184646	-0.00822121	-4.68749	-1.40867	-4.65253	1.08802	0.667167	0.0496922	-0.512619
A_24_P367109	0.381389	1.66372	0.617457	0.561574	0.76756	1.33688	1.89086	1.52666	0.743311	1.15055	1.06587
A_24_P367139	-0.304872	-1.00213	-0.534045	-0.33166	0.770154	-0.193901	-0.449021	-0.447524	0.240275	0.0324977	-0.452895
A_24_P367191	-0.586502	-0.192416	-0.458002	-0.319542	NaN	-0.945779	-0.791554	1.26825	-0.13531	-0.779196	0.213226
A_24_P367199	0.0842089	0.0790399	-0.0639202	-0.769923	1.20845	-0.425646	-0.257571	1.04786	0.0995041	0.200545	0.586258
A_24_P367249	0.378642	-1.17027	0.0202992	-0.296748	-0.955329	1.3725	0.338125	-0.821849	1.10806	-3.05005	-0.896287
A_24_P367259	0.722831	0.717318	0.621334	0.259042	-0.0359731	1.19204	1.22575	0.867376	0.766471	-1.34379	-0.0681746
A_24_P367326	-0.264279	0.335383	0.0635084	1.03684	-0.246615	0.575918	1.03	-0.870593	-0.348629	-2.71964	-1.9745
A_24_P367360	0.295457	0.728225	0.365092	NaN	0.755837	0.0228429	0.0312062	0.54164	-0.141478	0.998755	0.191108
A_24_P367369	-0.492924	-0.688392	-0.431969	-0.51916	0.984177	-0.0194617	-0.589193	-0.3991	0.445775	1.43184	0.109906
A_24_P367397	-0.560076	-0.476511	1.32198	0.240623	-1.17797	1.83229	0.431387	-0.409971	-0.786645	-1.14057	-0.987685
A_24_P367399	0.443303	0.62534	0.582016	-0.0500072	0.580846	-0.049302	-0.199947	0.0174478	-0.415094	1.06918	0.00789991
A_24_P368748	-0.219999	2.10519	0.52029	-0.256001	-0.731061	0.00792939	0.245398	-0.665459	1.14614	1.23131	0.235629
A_24_P370484	-1.95809	-0.827333	-1.39345	-1.87244	-0.318366	-2.50363	-1.11106	-1.45198	-0.74284	-3.17032	-2.88258
A_24_P374984	NaN	0.405684	1.00197	0.669317	0.113265	NaN	0.478957	0.0927099	0.496278	-0.642742	1.26546
A_24_P375076	0.162385	0.998561	0.61416	0.851435	1.29299	0.115579	0.11185	0.942739	0.599944	-1.72727	-0.361242
A_24_P375132	-0.17678	-0.746934	0.131956	0.476866	0.142215	0.451247	-0.528625	0.584661	-0.0719207	1.1871	0.928297
A_24_P375340	1.03266	0.26979	0.882569	0.778479	0.608839	0.426442	1.1386	0.687339	0.858299	1.28929	0.727337
A_24_P375360	2.76216	2.32012	2.12449	2.09999	-3.33851	1.11575	1.75962	1.486	2.38657	-0.0719492	0.178176
A_24_P375405	0.341547	1.20461	0.545564	-0.333967	1.63683	0.440584	0.262674	1.48721	1.21502	1.5621	0.759895
A_24_P375435	-0.415489	0.107951	0.692711	0.105624	0.45441	-0.557571	-0.635096	-0.165154	1.12565	0.335725	0.133461
A_24_P375510	-0.657455	1.31315	0.82086	1.91714	1.76663	-0.894498	0.960956	0.532	0.469989	-1.23309	-0.0578975
A_24_P375573	0.147727	0.631715	0.436688	1.82143	1.7324	0.862253	0.155713	0.022204	-1.1538	-0.036047	-1.01196
A_24_P375599	0.0390047	0.17954	-0.650137	-0.28146	0.817925	-1.08896	0.574343	1.00172	0.0329412	0.711876	0.504396
A_24_P375683	0.245592	1.0451	0.541351	0.48857	1.52838	0.180252	0.256767	1.14563	0.0313834	-0.242411	0.464191
A_24_P375932	-0.466531	-0.750624	-0.533802	-0.523104	0.879625	-0.167131	-0.709007	-0.255929	0.292256	0.818808	0.229304
A_24_P375962	-2.93184	-0.670861	-2.92427	-3.3416	-2.95116	-4.15486	-3.1994	-2.93648	-2.51101	-3.89154	-3.62851
A_24_P383569	0.184632	0.91512	1.34458	0.598474	1.38769	0.262945	-0.260425	1.01201	0.425218	0.811538	-0.0427871
A_24_P383660	3.45662	2.36215	2.48959	2.6634	-5.41516	0.816681	1.74062	1.8737	2.68896	-2.20031	-0.157621
A_24_P383680	0.939895	-0.0959749	1.12024	1.06863	0.918587	0.490862	0.687662	0.298645	0.298486	-2.48069	-0.494945
A_24_P383751	-1.8939	-2.35496	-1.18786	-1.36366	-0.595084	-1.86614	-1.74428	-2.28671	-2.31727	-2.88401	-2.24571
A_24_P383834	0.651625	-0.471761	0.691016	1.89752	-0.152737	0.384098	0.118388	0.265642	0.458969	-0.0383918	-0.969272
A_24_P383901	-1.61084	-2.33632	-2.52404	-1.95538	-2.01812	-2.40152	-2.15313	-2.93621	-2.30078	NaN	-0.744443
A_24_P383934	-0.00939641	1.22424	0.158038	0.205583	0.976967	0.112224	-0.0390453	0.515789	-0.0743475	1.47743	0.247619
A_24_P383940	-0.747051	-0.118839	0.490285	-0.54663	0.676944	-0.691985	-1.14314	0.271159	-0.084067	1.46021	0.757114
A_24_P384196	-0.0370442	0.119727	0.157881	0.527027	0.500442	0.329733	-0.60041	-0.570505	-1.37208	-2.1256	-0.727608
A_24_P384210	-1.10819	-1.80939	-0.507742	-1.18218	0.384258	-2.04723	-2.09006	-1.71264	-1.26813	-2.0062	-1.66754
A_24_P384239	0.316404	-1.62295	-0.221762	1.27276	0.307159	1.97154	-0.901351	0.274021	0.524	3.00808	3.6349
A_24_P384369	3.45533	NaN	2.29797	2.61674	-4.00716	1.23128	1.99913	1.59461	2.89671	0.420295	0.385791
A_24_P384411	-0.661248	0.0362571	-0.22205	-0.202632	1.09248	-0.775872	-0.775766	1.31492	0.0761951	0.395819	0.45299
A_24_P384469	-0.593771	-0.190082	-0.413965	-0.514516	-0.491537	-0.095519	-0.352416	-0.562657	-0.176891	1.84576	-0.363179
A_24_P384539	-0.351935	-0.0236483	-0.403816	-0.042902	0.627711	-0.844697	-0.620683	1.20602	-0.100813	-0.771452	0.307914
A_24_P391748	0.668502	0.148817	0.756543	0.0225399	0.205986	0.174539	0.205159	0.0490341	1.01007	0.826241	0.396504
A_24_P391853	0.155044	-1.98072	0.442903	-0.434706	-0.670833	-0.183409	-1.9664	-1.01281	-1.87863	-0.817973	-0.171881
A_24_P392099	-0.404976	-0.648011	2.27971	1.69734	0.919422	0.394545	-0.181621	-0.0222765	1.74146	2.89329	1.60832
A_24_P392271	-1.05833	0.0501587	-0.205597	-0.246383	1.24264	-0.109639	-0.569469	0.903549	0.612807	-0.646318	-0.0227521
A_24_P392312	-0.262553	0.51408	0.361156	-0.575917	0.648398	-0.603102	-0.415268	0.0320849	-0.541245	0.52318	0.61914
A_24_P392351	NaN	-0.0624768	0.272962	0.199173	1.54552	0.432958	-0.0874774	1.01808	-0.340105	1.12674	0.721123
A_24_P392436	1.75333	0.172691	0.565658	0.496923	2.04961	0.664997	0.0817881	1.28331	-0.250841	1.27359	0.840737
A_24_P392505	0.619463	3.10154	0.726486	1.59809	NaN	1.82645	NaN	NaN	-0.199758	-1.84227	-1.79228
A_24_P392622	-0.990138	-0.0659356	0.316526	0.725608	1.15574	-0.733043	-0.508613	0.419018	0.177255	1.07476	0.0299911
A_24_P392661	0.252121	1.23622	0.511323	0.686218	1.92338	1.34998	2.61841	1.91497	0.183186	1.28398	-0.369222
A_24_P392742	0.0763729	0.777638	0.711044	1.86594	0.552321	1.07711	-0.0874518	0.451586	0.4091	0.0555718	-0.463525
A_24_P392790	-0.8159	0.228872	0.531698	0.499226	0.915959	-0.20207	-0.378229	0.513554	0.511502	-0.785436	0.080893
A_24_P392842	0.0729208	0.325748	0.0786668	0.323557	0.817592	-0.300592	0.117943	0.316155	-0.462457	0.00104333	-0.452661
A_24_P392900	-0.109074	0.114886	-0.0427814	-0.490592	1.32347	-0.37816	-0.29592	0.857677	0.196576	0.509981	0.281391
A_24_P392910	0.111806	-0.182655	0.0101024	-0.0563577	-0.187394	-0.214543	-0.249903	-0.061116	0.142199	3.58077	0.12559
A_24_P393087	0.0244633	0.328403	0.269156	0.0914611	0.319574	0.318589	0.317042	0.224536	0.459482	0.978587	-0.312602
A_24_P398370	-6.18121	-5.55065	-6.50066	-6.35595	-5.90773	-5.77701	-4.76361	-6.42671	-5.79599	1.6912	-0.0819814
A_24_P400690	-1.30216	-0.757764	-0.314896	-1.18375	-1.45441	-1.71148	-0.835439	-1.09118	-0.574311	NaN	-0.306202
A_24_P400751	-0.653654	0.579516	0.442041	0.296106	0.832812	0.263462	-0.115434	0.431686	0.848991	0.869558	-0.367623
A_24_P400970	0.0135055	-0.336024	-0.69364	0.415998	0.00347048	-1.48167	-0.667219	-1.29883	-0.112024	-1.6701	-1.12262
A_24_P400981	-0.600238	0.79264	-0.372128	0.363149	-0.0850466	-1.39813	0.302111	-0.363007	-1.001	-2.67508	-0.128347
A_24_P401051	1.11982	0.369097	0.38938	-2.12905	-3.27292	0.00795887	0.142725	0.497345	0.383453	0.119634	0.670141
A_24_P401069	0.448124	-0.4246	-1.05112	-0.631561	0.0110726	-0.448988	-0.708664	-0.834809	0.552689	NaN	-0.326438
A_24_P401100	0.656612	0.00876832	0.246386	-0.2905	0.423093	-0.457804	-0.311499	-0.862981	0.153814	0.374279	-0.196104
A_24_P401124	4.65975	3.72403	4.30219	4.18084	-0.00473437	4.41261	3.98379	3.7522	5.07112	3.94007	3.67322
A_24_P401150	1.31055	-0.904089	0.728717	0.607778	-0.39296	0.693769	-0.373545	-0.534853	-0.220301	-1.86271	0.110564
A_24_P401160	0.824598	0.21092	0.433721	-0.636293	0.969258	0.6979	-0.102094	0.435754	-0.0406767	-0.630062	-0.385681
A_24_P401221	-0.00498736	0.805927	0.466861	0.362347	1.33289	0.634625	1.54341	0.843821	0.614986	0.586221	0.742559
A_24_P401321	-1.06583	0.868733	0.691994	-0.272459	1.08791	0.323191	0.0142032	-0.705797	0.285762	-0.4011	0.133796
A_24_P401381	1.19321	1.68631	1.89755	1.81605	1.55424	1.17412	0.42427	2.43029	2.44801	-1.52453	-0.380734
A_24_P401392	-0.0437616	-0.0544485	0.279628	-0.0300444	0.338622	-0.164907	0.247914	0.436075	-0.160568	-1.74051	-0.340015
A_24_P401521	-0.991425	-0.0333835	-0.833663	-0.632453	-1.17347	0.38587	-0.275525	-0.183632	-0.0957483	NaN	-1.01078
A_24_P401601	3.07596	2.26872	2.52478	2.63059	-5.27873	0.845577	1.4453	1.67411	2.61627	-2.12143	-0.222837
A_24_P401663	-0.871665	-1.05517	-0.854975	-1.76977	-1.32486	-1.23518	-1.53014	-1.14055	0.208655	-2.90598	1.29825
A_24_P401670	-0.0464182	0.291045	-0.278354	-5.04927	2.11238	-1.44446	-0.59958	0.731198	0.631439	-1.00587	-0.614408
A_24_P407742	0.446079	-1.29537	1.3893	0.805604	0.362889	0.0860717	-0.649191	-0.851892	0.00599043	-0.713581	-1.472
A_24_P408981	-0.611246	-1.68429	-2.44439	-0.626807	-0.376073	-2.23405	-1.7415	-0.403605	-0.61794	0.534247	0.494102
A_24_P409115	1.70205	0.148379	1.50313	1.21675	1.03953	0.985477	0.1853	0.253866	1.03778	0.723939	0.513726
A_24_P409361	-0.414806	0.388447	-0.032286	-0.344523	0.594234	0.386874	-0.143438	-0.197728	1.03473	2.7032	0.40483
A_24_P409402	-0.494676	0.810106	0.375777	-0.544434	1.50321	-0.131749	-0.249069	1.22216	0.438062	1.56423	1.28876
A_24_P409410	0.238579	-1.08441	-0.375792	0.0448228	-1.00759	-0.265881	-0.131123	0.258847	-1.12106	-0.979036	-0.437737
A_24_P409420	3.15993	2.40416	2.51501	2.66736	-5.06101	0.858768	1.48561	1.72467	2.62663	-2.34928	-0.195749
A_24_P409521	-0.602695	0.488109	0.0192409	0.528126	1.7577	0.248033	-0.384661	-0.177333	-1.79639	-3.23701	-0.823899
A_24_P409560	0.297789	0.753408	0.80128	-0.023765	1.6022	0.863773	-0.164302	0.865063	0.156167	0.044846	0.0662382
A_24_P409661	-2.96521	0.639416	-2.07156	-1.62848	-1.58229	-1.89452	-1.02516	-2.12887	-0.692508	-1.37158	-1.20041
A_24_P409681	-0.40402	-1.1296	-1.00004	-0.67358	0.0740462	-0.206193	-0.578813	-0.873135	0.233793	0.862104	-0.610095
A_24_P409816	-0.258615	-0.0882489	0.78375	1.13273	1.12703	1.13652	0.633803	0.742037	-0.719255	-1.19104	-0.000445278
A_24_P409824	-0.313822	-0.91631	-0.513078	-0.699736	-0.473777	-0.437825	-1.12341	-1.12815	-0.870176	-2.50775	-1.42317
A_24_P409891	0.627607	0.228405	0.705954	-0.740068	0.532156	-0.0926195	-0.0975654	0.324659	-0.190722	1.84238	0.501681
A_24_P410070	-0.240893	0.584488	0.602901	0.110493	1.29289	-0.425126	-0.73331	0.782074	0.232809	0.763424	0.89757
A_24_P410117	-0.484468	-0.232605	-0.338726	-0.275316	1.08278	-0.49132	-0.540983	-1.07741	-0.309639	-1.53222	-1.32533
A_24_P410246	-1.3449	-0.769986	0.0648478	-0.588554	-0.93794	-0.510181	-0.284753	-1.41049	-1.03701	-0.994623	-0.930495
A_24_P410256	0.333342	-2.15994	0.349822	1.26798	0.407739	1.98765	0.478047	0.309835	0.437593	3.19626	2.14075
A_24_P41250	1.21989	0.150199	-0.469004	0.194874	-0.141158	-0.00513308	0.0854688	0.23454	0.908551	1.18937	0.0422463
A_24_P41483	-1.11468	-0.581671	0.396389	0.30361	-0.579431	-0.449654	-0.515316	-0.51076	0.0875565	-1.19965	-1.33026
A_24_P41530	-0.372154	0.396505	0.0637874	0.429414	1.75946	0.326739	-0.575544	-0.134472	-1.78478	-1.83054	-0.724994
A_24_P41540	0.0866627	-0.11745	0.156725	1.45364	0.0766317	-0.0777986	0.109359	0.240698	-1.07775	-1.6461	-1.13078
A_24_P41551	0.0874985	0.701076	0.415416	-1.69877	1.63659	-0.180624	-0.556927	0.809221	-0.300965	1.18401	0.00100459
A_24_P41593	0.656131	-0.233615	0.200581	-1.00915	0.718038	0.474071	-0.386698	-0.45516	0.754405	1.16277	0.312178
A_24_P41662	1.38246	-0.930809	0.310917	-0.1002	1.85561	0.480163	-0.237954	0.603518	-0.119703	1.96032	0.410988
A_24_P417209	-0.798488	-0.506422	-0.0891446	0.303871	1.7716	-1.81734	-1.87422	-0.0580215	-0.209689	-0.0808962	-1.25688
A_24_P417751	-0.461481	0.690097	0.959273	1.81133	0.581084	0.592845	0.375217	0.715689	0.677135	NaN	0.372979
A_24_P417757	0.182513	-0.146498	-0.223609	-0.234351	-0.540274	0.48032	0.566569	-0.605001	-1.16971	-1.83413	-1.26333
A_24_P41781	-0.251309	0.182051	0.254106	0.0895419	0.784966	0.354121	-0.0183626	0.218973	0.259979	1.84559	0.738868
A_24_P417922	-0.596796	-1.36127	-1.22193	-1.56511	-1.90559	-1.37781	-1.25182	-1.46314	-0.134169	-3.02702	0.989898
A_24_P417996	0.657585	0.936143	0.224526	0.632967	-0.198177	0.60526	0.0537947	0.609791	0.806369	-1.58991	0.405109
A_24_P418019	0.16619	-0.643493	0.968178	-0.698534	1.73659	-0.0200817	-0.523952	-0.062256	-0.0286734	0.908982	0.467567
A_24_P418106	1.17851	0.0641799	1.47163	1.70407	0.268128	1.63337	0.220804	0.135973	0.26847	0.439104	-0.350174
A_24_P418176	-0.588699	-0.404789	-0.659611	-0.921972	-0.288587	-0.0762023	-0.345999	-0.388852	-0.256981	-0.394854	-0.159206
A_24_P418189	-0.530422	-0.517647	1.13314	-0.535163	0.680447	0.166378	-0.391411	0.187072	-0.455829	-0.731556	0.00520918
A_24_P418216	3.85063	3.25316	3.6998	3.27869	NaN	3.80809	3.51375	3.34596	4.11482	NaN	3.12803
A_24_P418498	0.217316	0.774749	0.454356	1.1833	1.52902	0.588045	0.686889	0.813105	0.451349	-1.29144	-0.84934
A_24_P418517	-0.598538	-0.162349	-0.285755	-0.214637	1.26242	-0.432001	-0.201619	-0.9178	-0.291095	-0.300813	-1.66957
A_24_P418536	-0.128201	-0.863131	-0.217358	-0.496138	0.00547018	-0.0675386	-0.565697	-0.250214	0.176829	1.56299	-0.686499
A_24_P418590	0.479264	0.500111	0.24783	0.156369	0.0192469	0.883852	0.596001	0.189129	0.187315	-0.463851	-0.771379
A_24_P418687	3.62347	2.34624	2.45843	2.93392	-5.73739	0.828957	1.80004	1.6192	2.69174	-2.23841	-0.124203
A_24_P418712	0.325725	0.798888	0.481586	-1.62097	1.67951	-0.0527428	-0.281761	0.793236	-0.330678	1.46905	-0.10928
A_24_P418744	2.61556	1.93376	2.11692	-2.57002	-0.937029	-1.34838	-0.240757	2.11746	-0.0383933	-0.334653	-0.990668
A_24_P418780	0.663394	0.0501986	-0.353883	1.86216	0.431267	0.455814	0.886377	-0.195392	0.297203	-0.252386	0.599562
A_24_P41890	-0.699425	1.82428	-1.13633	1.01333	1.41888	-0.768124	0.635304	0.442958	0.345902	-0.699869	-0.271301
A_24_P41979	0.757808	0.0061512	0.14947	-0.0933897	0.555647	-0.222855	-0.129501	0.418789	0.271095	0.10934	-0.3701
A_24_P42014	0.411959	0.707859	0.36877	0.030346	0.85017	0.115323	0.18479	0.608017	-0.0509892	1.3101	0.294611
A_24_P42071	1.49807	-0.553345	0.663463	-0.101409	-0.156367	1.14506	-0.524354	-1.36435	0.412751	-1.60898	-0.276141
A_24_P42107	-0.679323	-1.39936	-1.21865	-1.65668	-1.68621	-1.31877	-1.32696	-1.24324	-0.0111757	-4.58826	1.06624
A_24_P451992	-0.085165	-0.145734	1.23179	0.800883	0.470459	0.725791	-0.366534	1.06775	0.320568	-0.839575	-0.36368
A_24_P460195	-1.12853	-1.68784	-0.799785	-0.0603968	-1.17085	-0.746111	-1.03241	-1.55291	-1.59807	0.815718	-1.87955
A_24_P461497	-1.39875	-1.68402	-1.4238	-1.13798	-1.23662	-1.50641	-1.56273	-2.06769	-1.29545	-0.882878	-1.22141
A_24_P461664	-0.805953	-1.04772	-1.08236	-1.88155	-1.3502	-1.32404	-1.63288	-1.13556	-0.0245452	-4.65506	1.48509
A_24_P464798	-0.0382546	1.88507	1.31216	1.2807	2.97118	0.171015	0.794619	1.43604	1.27617	-1.24754	0.00773772
A_24_P467871	NaN	0.59649	1.05174	NaN	NaN	NaN	0.28826	0.479364	1.35143	NaN	0.140586
A_24_P470754	-0.701998	-0.322408	-0.559326	0.653346	0.72524	-0.363459	0.263531	0.031549	-1.06127	-2.09779	-0.506582
A_24_P470782	-0.106055	1.0068	0.512334	0.7171	1.3842	-0.456199	0.570577	0.384636	0.407387	0.327984	0.79207
A_24_P470809	-1.598	-1.83469	-1.07135	-1.30829	-0.431742	-1.58382	-1.39005	-1.61098	-1.98322	-1.77071	-1.25382
A_24_P471099	-0.560352	-0.822804	-0.502999	-1.29026	-1.00731	-0.871233	-1.23312	-0.840634	0.280078	-1.2402	1.30254
A_24_P471121	-0.618753	0.0392446	0.218755	0.0967551	1.72203	-0.925061	0.57746	-0.314319	-0.267987	-0.0252935	1.17109
A_24_P471242	3.43965	2.61032	2.72585	2.84978	-5.26051	1.21602	1.74652	1.8469	3.0149	-0.712792	-0.0466927
A_24_P474188	-0.673517	0.0840223	0.700799	0.277387	1.72567	-0.847422	0.770472	-0.113492	-0.203533	-1.02013	0.610259
A_24_P475115	-1.35882	-1.78289	-1.7834	-1.39923	-1.30817	-1.90436	-1.71175	-2.36429	-1.53694	-2.69573	-1.15286
A_24_P475814	0.354892	0.56076	0.0722023	0.0615337	0.130935	0.502001	0.989816	0.621482	0.31176	0.793363	0.286848
A_24_P477048	-1.21861	-0.861974	0.825633	-0.738779	0.576883	-0.0450391	-0.836401	-0.426813	-0.274213	0.619701	-0.295029
A_24_P477102	-0.26155	-0.617179	1.32659	0.175391	-0.197943	1.07892	-0.144654	-0.293188	0.251085	-0.28604	0.392639
A_24_P477353	0.218405	0.601706	1.01617	0.838093	1.82775	0.1224	-0.0701762	1.451	1.19056	1.16678	0.300514
A_24_P477475	0.183513	1.30525	0.802266	-0.229496	1.21252	-0.225345	-0.76408	1.25422	1.15699	0.385806	0.630226
A_24_P477516	-0.994218	-0.776904	-0.824517	-0.523057	-0.0223195	-0.284425	-0.223963	-0.276686	-0.461414	1.57248	0.026529
A_24_P477610	-0.689177	0.964853	-0.508864	-0.112542	-0.0126422	-0.277554	-0.116292	-0.501218	0.144041	5.79583	4.12285
A_24_P478940	3.21442	2.38731	-3.99205	-2.9376	-3.88022	0.864823	-3.99555	2.85082	4.63137	-1.46073	-1.39746
A_24_P480206	-0.480848	-0.270198	-0.46835	-0.831305	0.23748	-0.404593	-0.387606	-0.441178	0.332398	1.73388	1.43158
A_24_P480464	0.385641	-1.12431	0.450012	1.43164	-0.623178	1.11907	0.60477	-0.427443	-0.679838	-1.46634	-0.815976
A_24_P480722	-0.321175	0.326619	-0.194392	-0.555747	-0.213491	-0.302848	-0.237352	0.00796549	0.227339	4.41652	3.35356
A_24_P481314	-0.51571	0.531856	0.354828	0.24528	0.28448	0.242618	0.118592	0.211896	-0.22064	NaN	-0.174021
A_24_P482124	-0.425471	-0.523065	-0.816547	-0.533867	-0.62428	-0.391229	-1.10315	-0.699654	-0.168934	2.96984	-0.720059
A_24_P483374	-0.00741958	0.193276	-0.299292	0.151665	0.0769696	0.381081	1.02357	0.0371923	-0.102184	1.85364	0.160205
A_24_P483871	-1.13988	-2.02003	-0.743514	-0.954325	0.137938	-1.56401	-1.45926	-2.03201	-0.344301	NaN	-2.07881
A_24_P483956	-0.631994	-0.338758	-0.531715	-0.390108	-0.302357	-0.183657	-0.27227	0.193101	0.198563	2.38165	0.419542
A_24_P486427	NaN	NaN	-0.676232	-0.0511789	NaN	-1.1156	-0.24466	-0.990934	0.20488	NaN	0.517927
A_24_P487766	0.86672	1.45729	0.788824	0.918944	1.54099	0.670349	0.976824	0.294369	0.323822	-1.78726	-0.306786
A_24_P489399	0.4109	0.142761	1.00372	1.36787	0.988484	1.34055	0.399454	0.0374232	-0.422957	-1.20487	-1.49564
A_24_P489639	-1.34206	0.976321	0.267073	1.58097	0.228807	-0.480107	0.502338	0.823417	-0.167976	-2.7327	-0.421276
A_24_P489649	-0.725167	-2.84804	-1.1755	0.358671	-2.55231	-0.960723	-0.815088	-1.51479	-1.66828	-3.49679	-3.65097
A_24_P490109	2.05771	NaN	-0.77018	3.48183	NaN	NaN	1.76149	0.476276	NaN	6.27636	5.94932
A_24_P493116	-0.523908	0.377633	-0.0474328	0.40436	1.79902	0.337504	-0.755068	-0.187207	-1.78204	-3.02207	-0.561227
A_24_P494658	-0.333041	-0.341445	-0.269157	-1.17334	-0.65035	-0.472387	-0.799757	-0.558657	0.217402	-0.205409	2.04709
A_24_P49800	-1.45578	-2.00395	-2.24642	-1.86274	-1.75508	-2.15723	-1.90802	-2.63431	-2.34371	-3.95623	-1.68664
A_24_P499215	-0.625222	-0.495638	-0.0581948	-0.501638	0.312852	-0.411166	0.00226446	-0.313619	0.11775	1.96272	0.00187865
A_24_P499282	-0.287344	1.56028	-0.127756	-0.233829	-0.490551	-0.261357	-0.629051	-0.42201	-0.0807175	2.06131	0.229405
A_24_P499481	-0.276618	0.562595	-0.266974	-0.331669	-0.14684	0.30716	-0.0875352	-0.401682	-0.0389075	1.26376	0.0930169
A_24_P50057	1.18025	0.147286	-0.415693	-0.515131	-1.67995	-1.0285	0.747607	-1.42489	1.51433	-0.159874	-0.211284
A_24_P50157	-0.684468	0.529157	0.04645	-0.571471	1.00253	0.0533913	0.23001	0.359296	0.218593	0.738145	0.764629
A_24_P502652	1.30352	0.468376	0.562406	0.478394	0.917064	0.813951	0.124181	-0.674123	-2.2766	-1.15321	-0.784475
A_24_P502660	-1.84684	NaN	NaN	-1.67604	-1.24566	-0.923259	-1.07173	-1.67198	NaN	NaN	2.99458
A_24_P50281	-0.892947	-1.40868	-0.78306	-0.940853	-1.22304	-0.318441	-1.23498	-1.1525	-1.83173	-0.639528	-1.28
A_24_P50294	0.481648	1.22842	-0.0363624	1.73594	0.927466	0.789191	1.12479	1.13314	0.488794	-0.592689	-0.955096
A_24_P50328	0.0270603	-3.69073	-1.25333	-0.633726	-0.554488	-2.13036	-4.01478	-2.08378	-1.75721	-0.990808	-4.11936
A_24_P50381	-0.146301	-1.42908	-1.28999	-1.03598	-1.52849	NaN	-1.95369	-2.40252	-0.63419	-1.71259	-1.53068
A_24_P50390	-1.07291	-1.03109	-0.230733	-0.296355	-0.0871341	0.122	-0.850359	-0.15844	-0.836108	1.18021	1.20258
A_24_P50489	0.711506	-0.406752	-0.157122	-0.629928	0.221193	0.324289	-0.147201	0.57093	0.148847	0.630414	0.233443
A_24_P50509	0.246222	3.86909	-2.30275	1.1336	0.671314	-0.548762	0.599765	0.0985273	0.191684	-2.70006	-1.54532
A_24_P505255	0.967419	1.39308	1.74822	1.59584	1.66583	1.16614	0.438325	2.27229	2.43209	-1.25301	-0.0809293
A_24_P50554	-0.315498	-0.906638	-0.771961	-0.543963	0.459012	-0.156021	-0.425603	-0.501972	0.288499	0.987457	-0.299543
A_24_P50567	0.312499	0.855186	-0.200836	-0.53644	0.817111	-0.82176	0.585156	0.411291	-0.222664	-0.123279	0.703109
A_24_P505981	0.22841	0.432186	0.972485	0.414148	1.75734	0.7967	-0.155476	3.30058	3.00381	1.11598	0.747243
A_24_P50601	-0.363456	-0.304905	-0.377993	-0.693037	-0.404377	-0.341958	-0.337476	-0.295781	0.363451	1.14899	0.612391
A_24_P50639	-0.178473	-1.21446	0.410899	0.63966	0.103483	0.379519	-0.346294	-0.889969	0.255104	-1.0743	-0.388693
A_24_P50666	4.12295	1.32466	-1.04167	-0.00164305	-1.71417	-0.805162	-1.48956	2.99904	-1.13955	6.5238	5.67173
A_24_P50707	-0.863085	-0.507598	0.925203	-0.941723	0.360218	0.382847	-0.373971	-0.490541	-0.428431	0.507084	-0.575812
A_24_P511776	-0.156515	0.225773	-0.334047	-0.0608669	0.33597	1.1194	-0.719595	-0.00658645	-0.0328833	1.18413	0.378981
A_24_P513764	1.61124	-0.0955334	0.987561	1.2542	0.00691002	0.318569	-0.143361	0.0211247	0.135159	2.22306	1.34619
A_24_P521544	-0.213964	0.15899	0.231087	1.40851	0.206073	0.110125	1.0345	-0.736971	0.293128	-2.96871	-0.697179
A_24_P521662	-0.0865652	NaN	0.74136	-0.847863	2.10585	NaN	-0.168119	0.164166	1.36511	NaN	0.134596
A_24_P52168	1.34581	0.677612	-0.694786	3.39387	-0.217984	-0.250299	0.781439	0.65063	1.70636	4.73324	4.30159
A_24_P523368	-1.7006	-1.40745	NaN	-0.696621	-0.963975	-1.14266	NaN	-0.9387	NaN	NaN	-0.886105
A_24_P524519	-0.189935	0.676477	-0.1988	0.46893	-0.169826	0.0269696	0.0787372	0.135946	0.271437	0.56001	0.214261
A_24_P525144	-0.124272	1.15972	0.0381734	0.394982	0.71854	0.501303	0.451902	0.0755	NaN	NaN	0.734694
A_24_P530690	0.297194	-0.522108	0.379457	0.193455	0.240316	0.167716	0.0638372	-0.629729	-0.696286	0.297253	-1.38284
A_24_P530830	-0.650889	-0.147151	-0.235595	-0.290019	-0.152766	-0.553381	0.563975	-0.0757446	0.40303	7.55226	5.85705
A_24_P530977	0.96045	-0.699012	-0.693886	0.574696	1.34235	-0.580102	NaN	-0.263984	-0.0406415	-0.896063	-0.189107
A_24_P533142	0.969289	0.670548	1.08333	1.11023	0.535886	1.22216	0.548545	0.720099	1.03024	2.62199	1.0863
A_24_P533990	-0.583182	-1.38675	-1.14927	-1.63662	-1.58002	-1.33521	-1.39555	-1.20817	0.0101235	-3.70884	1.19754
A_24_P534133	-1.17815	-0.942549	-0.971854	-1.23181	-0.859191	-0.742253	-1.33749	-1.38504	NaN	NaN	-0.596954
A_24_P534290	-0.752336	-1.02164	0.288433	-0.0238086	-0.0796469	0.21756	-0.146617	-0.506276	0.0181969	-0.644058	-1.04758
A_24_P539275	-0.953723	-1.4975	-0.381623	-1.02714	-1.09905	-1.51155	-1.69067	-0.761211	-0.757611	-0.289226	-0.763701
A_24_P540555	-0.19684	0.164511	-0.25323	-0.0698501	0.107267	1.37204	-0.0186845	-0.375556	0.468159	2.21204	0.714434
A_24_P540560	0.280371	0.567338	-0.641307	-1.77851	-0.0942098	-1.79582	-1.3234	-1.81977	0.121613	-0.353238	-1.23976
A_24_P541483	0.376552	1.64438	0.146649	0.233774	-0.593344	1.05789	0.748637	1.02757	0.637193	-1.62868	-0.710195
A_24_P547010	0.554563	-0.0926901	0.0487076	-0.517627	0.138357	-0.436121	-0.459391	-1.10925	-0.0158711	0.452292	-0.403081
A_24_P549518	0.977918	1.43046	1.58383	1.37607	1.49953	1.2273	0.54383	2.13918	2.24554	-0.429332	0.0951297
A_24_P549927	0.293165	-0.879741	-0.632567	-0.887845	-0.234924	-0.107278	1.10274	-0.140091	-1.1161	-1.79666	-1.07524
A_24_P551530	-0.427709	-0.768505	-0.543994	-1.16242	-0.893074	-0.711014	-0.764341	-0.889419	0.356539	1.2138	1.46538
A_24_P552677	-1.30072	-0.443537	-1.13029	-0.391331	NaN	-0.796436	-0.959581	-0.796564	NaN	NaN	-0.916341
A_24_P552987	-0.181007	-0.633351	0.508472	1.25727	0.589114	1.08597	1.1749	0.866279	0.0026818	0.510367	-0.110755
A_24_P554882	-0.246785	-3.90102	-3.74326	NaN	NaN	NaN	NaN	-3.97116	-3.47654	-2.9183	-2.48464
A_24_P556030	-0.350624	0.989647	-0.187942	-0.0987653	0.773793	-0.00992384	-0.354399	0.360573	0.0488237	0.890893	-0.868266
A_24_P561165	-4.25009	-0.264625	-5.19038	-5.05401	-6.06005	-5.66349	-2.65001	-6.07468	-3.30427	2.88149	2.75103
A_24_P562242	-1.3533	0.500077	-0.580532	-0.750109	-0.901367	-1.1837	0.515802	-0.0388796	-1.56585	-2.82805	-1.46782
A_24_P565496	2.35418	0.248623	1.58335	-0.2928	0.117226	3.22781	1.31932	-0.678644	0.524168	NaN	-0.986982
A_24_P565503	2.03911	0.329332	1.33189	-0.531939	-0.0777642	2.50361	1.26925	-0.325807	-0.050081	NaN	-0.44367
A_24_P565908	0.00782494	-1.54517	1.251	1.91897	-0.264493	1.2935	0.265793	0.223978	-0.888597	-2.09703	-0.305919
A_24_P568645	0.309051	-0.642863	-0.229334	0.814027	0.111967	0.591669	-0.0148767	0.0093607	-0.371627	-1.59178	-0.703497
A_24_P571824	-0.167685	-0.0469231	-0.696468	-0.363102	0.552929	-0.558511	0.978681	1.00684	-0.430296	-2.02081	-1.52991
A_24_P572229	-0.481956	0.341892	0.305091	-0.0281816	0.760631	0.427436	-0.241914	0.164769	0.679897	1.559	0.437261
A_24_P575336	0.531279	-0.284943	0.0583638	-0.44124	0.425074	0.454379	-0.281055	0.779756	0.323803	1.2213	0.398469
A_24_P578445	-1.66644	-1.80031	-1.97372	-1.83246	-0.88767	-1.92865	-2.04315	-2.3759	-2.26064	-3.68316	-1.41068
A_24_P578641	-0.498345	-0.958091	-0.0516752	-0.603795	-0.202928	-0.864654	-0.735113	-2.26022	-1.37367	-2.67175	-1.37885
A_24_P581618	0.0528122	-0.578543	0.34759	0.831126	1.13299	0.251489	-0.770452	0.0123618	0.257252	2.04463	0.841963
A_24_P584463	3.96865	2.46004	2.65992	3.26222	-5.44213	1.01283	2.08291	1.61698	3.14425	-1.72671	-0.23326
A_24_P58477	-0.32169	-1.24379	0.0482999	-0.605256	-1.2722	-0.679439	-0.871043	-1.55903	-0.26191	0.180758	-0.23608
A_24_P585004	0.765658	1.89466	1.3471	1.29034	2.42105	2.50571	1.44649	2.01545	1.90187	3.27884	1.79185
A_24_P58597	-0.750926	-0.119319	-0.670369	0.623344	-1.64691	-0.116585	-0.585256	-0.946773	-0.353329	-3.03083	-1.33629
A_24_P58607	-0.855675	-0.537491	-0.92786	-0.64547	-0.662495	-1.79042	-1.36369	-0.706976	-1.48699	-2.80096	-1.8998
A_24_P58647	0.0355011	-0.710551	-1.15172	-0.742414	-0.979374	-0.439472	0.0644993	-0.220537	-0.404944	-1.69513	-0.630974
A_24_P58727	1.21183	-0.00433264	1.49465	1.79438	0.410191	1.58456	0.122574	0.285498	0.497792	0.411739	-0.152617
A_24_P587803	0.930916	0.13257	0.961347	-0.105977	1.5052	0.121275	-0.528085	0.700978	-0.151752	0.256978	0.251582
A_24_P587882	0.0213967	-0.988916	0.598069	0.884342	-0.274554	-0.164797	-0.88911	-0.615858	0.123791	-1.27597	-0.362367
A_24_P587938	-0.597545	-0.253912	-0.550543	-0.452268	0.275192	-0.818137	-0.791995	0.862114	-0.237788	0.0488611	0.004588
A_24_P587993	-0.870586	0.417593	-0.430034	-0.253258	-0.199566	-0.154703	-0.303356	-0.474996	0.262887	NaN	-0.467652
A_24_P58894	0.0644412	0.307524	-0.148547	0.994949	1.10846	1.89716	1.68011	-0.111548	0.546448	-0.0227393	-1.28304
A_24_P58899	0.616428	0.419161	0.544001	-0.260197	-0.583015	1.36515	0.67239	0.161315	0.28576	1.16394	-0.463514
A_24_P59147	-0.346503	-1.24168	0.543185	1.32736	0.424722	2.17283	-0.331436	-0.93407	-0.304836	-1.22709	-3.20862
A_24_P59239	-0.807964	-0.463734	-1.04305	-0.472563	0.589554	-0.567701	-1.0437	-1.08588	-0.0731096	-1.40365	-2.53703
A_24_P592560	0.137557	NaN	-0.160138	-0.333027	NaN	-0.97831	-0.192425	-0.452996	-0.0372949	NaN	0.600867
A_24_P594094	-0.90541	-1.04526	-0.343334	-0.515109	-0.267173	-1.02472	-0.547463	-2.00418	-1.28506	0.683838	-0.0384687
A_24_P594293	0.425111	-1.05186	0.429289	1.01155	1.0789	0.584708	-0.852697	0.05295	0.410452	-0.865569	1.18556
A_24_P596251	-3.1677	-5.66719	-5.86403	-6.0353	-6.09906	-5.82323	-5.31136	-6.09686	-5.63984	-2.89709	-2.62296
A_24_P599225	-1.18405	-1.98045	-0.359155	-0.700141	-0.819832	-0.74641	-0.606664	-0.981338	-0.61677	-0.462652	-1.57242
A_24_P600087	-0.705873	-0.83498	-0.720582	-1.53602	-1.07088	-0.936302	-1.2405	-1.06301	-0.382677	1.03823	0.636964
A_24_P600603	1.0292	-0.0281452	1.0899	-0.586112	1.07478	0.944486	0.405735	0.820458	-0.107386	2.12619	1.69487
A_24_P600622	0.387693	-0.991914	0.577795	1.25314	1.32811	0.642413	-0.673129	0.240022	0.357466	-1.18182	0.828885
A_24_P603890	0.770002	0.759084	1.50252	2.38335	1.20463	1.43323	1.15196	1.16292	0.67259	0.170734	2.00122
A_24_P607107	0.399589	0.72765	0.952161	0.676095	-0.842797	-0.13778	-0.19655	0.584261	0.671566	-1.82925	0.23188
A_24_P607195	0.899055	0.836991	1.33503	0.705266	1.39597	0.768191	1.16653	0.844698	-0.713978	-1.37657	0.115931
A_24_P608790	2.12357	0.45707	1.13999	0.661436	0.74682	1.38793	-0.0384712	1.41677	0.20934	0.84419	0.339035
A_24_P609932	-0.0864726	0.0226973	-0.0517361	0.480663	0.874729	0.974642	0.249296	1.44772	0.598379	1.90192	1.7861
A_24_P611965	-1.13343	-0.490853	0.198869	NaN	NaN	-0.737243	-0.249339	-1.0577	NaN	NaN	0.347964
A_24_P612656	0.391626	0.736691	0.883243	-0.519126	1.2623	0.403201	1.85982	1.2422	1.22337	2.37738	0.851472
A_24_P612921	0.0918365	0.274324	0.165074	-0.0124981	-0.984666	0.313583	-0.241969	0.0778488	-0.0453467	NaN	0.401088
A_24_P614940	-0.275496	-1.03826	0.265363	0.388298	-0.0933968	0.232022	-0.294159	-0.871218	0.188739	-1.27964	-0.435735
A_24_P617278	0.0698227	-0.380697	-0.663421	-0.260994	-0.266101	-0.00181285	0.647697	-0.50912	-0.042945	-1.79905	-0.869975
A_24_P620521	0.0672809	-0.511058	1.07842	-0.980021	2.3344	-0.802762	-0.971208	-1.19861	0.279499	0.123266	0.313061
A_24_P622697	-0.650962	-1.34369	-0.0434556	1.18915	0.0974308	-0.430933	0.767269	1.20227	-0.167507	-0.524194	0.450609
A_24_P625683	1.07511	0.484813	-0.404685	-1.0677	0.321596	0.698284	1.01699	-0.0140118	0.285666	0.07945	2.63492
A_24_P625898	0.739927	1.12447	1.21607	1.43657	NaN	1.4205	1.02245	1.03997	1.68455	-1.42145	-1.07596
A_24_P626812	-1.37592	-2.03306	-0.586215	-0.948491	-1.73625	-1.7861	-2.06609	-1.83974	-1.82829	-1.74111	-1.75797
A_24_P627678	0.132935	-1.84406	-1.36042	0.410823	-0.832477	-0.775906	-0.532164	-0.396345	-0.7481	-1.6701	-0.315812
A_24_P629163	-0.795722	-0.398812	-0.613459	-0.48873	NaN	0.218617	-0.415444	-0.409762	-0.390457	NaN	-0.146908
A_24_P631993	-1.11063	-2.01699	-0.952251	-1.30587	-0.475135	-2.29698	-2.00351	-1.96098	-1.77582	-3.25892	-1.98483
A_24_P632160	-0.13504	-0.696317	-2.09778	-0.480244	-1.16004	-1.38886	-0.873294	-1.47106	-0.629218	-3.20552	-1.30107
A_24_P632230	-1.41674	-1.75335	-0.627361	-1.21626	0.21453	-1.98356	-2.00014	-1.75611	-1.34616	-2.05803	-1.64846
A_24_P633686	0.355986	-0.152328	-1.15286	-1.26824	0.0519051	-0.476633	0.710111	0.0384382	0.574928	-0.881809	-0.440997
A_24_P635355	0.679161	1.9315	-0.36992	0.752043	0.722921	0.537069	1.21662	0.269876	0.413523	2.1143	1.02675
A_24_P636834	-0.414084	-0.322727	0.48294	-0.311785	1.60652	0.846523	0.11063	-0.368877	-0.139283	1.89131	0.0636052
A_24_P638453	0.490666	-0.863824	1.50095	0.726036	-0.197248	-0.103875	-1.30855	-0.0650769	-0.947014	-2.25767	-1.34352
A_24_P638608	-1.16467	-0.98778	-0.794924	-0.749688	-0.921625	-1.18055	-1.19733	-1.20032	-0.685936	-0.212329	-0.958578
A_24_P641742	NaN	-1.45926	-0.977482	-1.47641	-2.244	-1.29152	-1.17596	-1.52546	0.015054	-4.58023	0.961022
A_24_P642240	NaN	-1.17975	-1.44644	-0.398109	NaN	NaN	-1.72092	-1.76674	-0.290825	NaN	1.48753
A_24_P647682	-1.14608	-1.85271	-1.12668	-1.36367	-1.43345	-1.23121	-1.92781	-2.05168	-0.902472	-2.9673	-1.76608
A_24_P651129	0.326109	-0.33624	1.43875	0.615663	0.469509	0.558702	0.847025	0.75874	1.82994	0.753741	0.598791
A_24_P654066	0.473461	2.16632	0.283308	1.54591	1.76414	1.82337	1.91472	-0.777443	-0.30116	-1.65287	-1.58485
A_24_P655735	-1.40769	-0.92012	-1.2747	-1.42965	-1.23253	-1.30664	-1.41025	-1.28128	-1.0824	-1.12301	-0.42107
A_24_P655888	4.1563	4.19842	1.04763	-1.15345	2.34319	3.53817	2.89091	2.86397	2.02761	NaN	2.38423
A_24_P660797	1.42569	2.70113	0.927916	2.37469	1.58522	3.31969	3.28369	1.95686	0.953072	-1.17447	1.86592
A_24_P666795	0.955077	2.00865	1.59431	1.54623	2.19199	2.24177	1.71032	1.87469	1.83367	3.12755	1.31518
A_24_P66908	-0.0980879	0.57924	-1.16612	-1.07407	-1.65686	-1.63044	-0.254549	-1.0129	-0.25839	-2.14269	-0.987619
A_24_P670147	-0.364311	0.0612882	-0.263624	1.3786	0.382844	0.924355	-0.490316	-0.968458	-1.58152	0.218257	0.53772
A_24_P67063	0.951033	-2.1342	1.27529	1.40623	-1.31394	1.64812	0.730636	-1.51397	-0.357947	-1.68688	-1.77928
A_24_P67100	0.0631474	0.171462	0.34601	0.12755	0.861495	0.0318166	-0.129608	3.16279	0.931388	1.04364	0.254002
A_24_P671842	0.909345	-0.0856141	0.350806	1.3759	0.453936	1.30667	0.321309	0.803143	-0.103788	-0.747852	-0.464119
A_24_P67268	1.05874	-0.921306	0.870333	0.961453	0.0493069	1.74437	-0.67524	0.378863	-0.473191	0.361098	0.313436
A_24_P67308	0.270427	0.0864629	0.638008	0.422738	0.950871	0.463136	-0.114336	3.40911	3.50252	0.019611	0.323927
A_24_P673209	0.29984	0.386509	-0.466327	0.336137	0.316496	-0.0234856	0.287022	0.0520526	-0.366857	-1.56502	-0.523377
A_24_P67408	-0.406984	-1.43777	0.281983	0.517394	-0.0730381	0.255807	-0.485835	-1.19117	0.210653	-1.69932	-0.718419
A_24_P674118	-2.29217	-1.60898	-1.76837	-1.99724	-1.81828	-1.19096	-1.24925	-1.7591	-1.938	0.199192	-1.20773
A_24_P67432	-1.38651	-2.14771	-0.778909	-1.28798	0.323449	-2.44046	-2.3843	-1.77241	-1.8668	-3.50241	-2.31189
A_24_P67494	-0.709947	-2.05204	-0.0697425	0.793731	-0.858135	-0.468212	-0.989057	-0.452341	-0.717308	-4.66885	-3.48578
A_24_P67552	0.464392	0.514653	0.689018	1.24215	0.437345	1.93697	1.46631	0.462476	-0.455781	1.14299	0.73186
A_24_P67574	0.279133	2.3522	1.44612	0.646289	0.141927	0.450863	1.24175	0.45658	0.436089	NaN	-0.448674
A_24_P675947	-0.204977	0.205472	-0.0590419	-0.72696	1.39337	-0.495771	-0.539311	1.07474	-0.112013	0.583951	0.772581
A_24_P676216	-1.68718	-0.828529	0.031828	-1.01786	0.321526	-1.61324	-1.83392	-1.22592	-0.27742	-1.44592	-1.66464
A_24_P67632	-0.211109	0.887158	0.863691	1.26405	0.976077	0.959935	0.773225	0.651003	0.105999	1.06656	0.218104
A_24_P67638	0.231633	-0.38701	0.472343	-0.356887	0.544157	-0.53039	0.182854	-1.0802	0.365403	0.589828	-0.291037
A_24_P67748	0.313397	0.807067	1.11325	1.19411	1.21024	0.487623	0.172295	1.07037	0.69133	-0.71855	0.00607979
A_24_P678056	0.186594	0.155961	-0.623272	-1.044	0.145324	-0.176573	-0.610436	-0.852054	NaN	NaN	-1.24724
A_24_P679796	0.720049	0.682002	1.66569	2.67566	1.40967	1.4945	1.00554	1.29377	0.663368	0.176114	1.90779
A_24_P679997	-3.70942	-4.67354	-5.05726	-4.23629	NaN	NaN	-4.85319	-4.46198	NaN	0.332007	-2.70714
A_24_P681563	-0.0515438	-0.150341	-0.238893	0.35108	0.727836	0.423722	-0.0719234	0.136793	-0.0549175	0.994967	0.888473
A_24_P682601	-0.617626	0.292136	0.519955	1.18724	0.270978	0.119858	0.979743	-0.0116573	0.545993	-1.71675	-1.08489
A_24_P683734	-0.287058	-0.173933	-0.488221	-0.300261	1.24259	-0.533217	-0.611229	-0.897851	-0.282723	-3.07615	-0.91881
A_24_P684799	0.331691	1.22393	0.14438	0.181377	0.74999	0.822755	-0.177269	-0.0417861	0.63331	0.4896	0.343586
A_24_P6850	3.07153	2.3795	2.47987	2.67557	-4.54082	0.855041	1.51362	1.77942	2.52921	-1.91551	-0.0541823
A_24_P685729	0.0227834	0.20517	0.183132	-0.267313	1.67034	-0.224751	-0.252431	1.19198	0.0239783	0.364391	0.710756
A_24_P686014	3.23932	2.46513	2.69024	2.78504	-5.63559	0.949558	1.56313	1.86578	2.71992	-2.08925	-0.170549
A_24_P689119	-0.704469	-0.949292	-0.683198	-1.41614	-1.10116	-1.0797	-1.44072	-1.01196	0.250164	0.230681	1.48605
A_24_P689479	-0.336226	-1.06075	-0.495159	-1.03839	0.177645	-0.39152	-0.459405	-0.319149	-0.384809	NaN	-0.608417
A_24_P691775	0.705371	1.915	1.21005	1.42239	2.30065	2.24419	1.46538	1.84521	1.83324	2.82976	1.22579
A_24_P692030	-0.677986	-1.20611	-0.273951	-0.902475	-0.485577	-1.05154	-0.918333	-2.45819	-1.3497	-2.71897	-1.56758
A_24_P692600	-1.39523	-0.3536	-0.83081	-1.81888	-0.94794	-1.60735	-1.54069	-1.31236	-1.34425	0.294859	-1.61945
A_24_P697345	1.57231	0.567106	NaN	NaN	1.44477	1.09668	NaN	NaN	0.84747	NaN	-1.17175
A_24_P698376	0.21016	0.836047	0.403609	0.200874	1.26109	0.107842	0.246193	0.912818	0.158498	0.262337	0.447949
A_24_P698698	-0.775898	-0.776507	-0.998325	-0.737752	NaN	-1.7025	-1.58798	-0.405404	NaN	NaN	-1.2418
A_24_P698759	-0.847423	0.213525	0.405901	0.566768	0.593882	0.226086	-0.197779	0.0670785	NaN	-0.277486	-0.268265
A_24_P700170	-1.31894	-0.812779	-0.734182	-0.478978	-0.395368	-1.12346	0.106038	-0.608055	-0.50948	-2.464	-1.12808
A_24_P7040	0.369709	-0.992547	-1.65661	-0.954205	-0.394359	-1.72615	0.421486	-1.00336	-0.46663	0.656844	0.337593
A_24_P705167	-0.819457	-0.159872	-0.891937	-0.724103	-0.62485	-0.29844	-0.571256	-0.625398	0.515834	NaN	0.374431
A_24_P706752	0.627299	0.752154	2.28721	0.820615	1.07684	0.677623	0.747129	2.32961	1.4925	1.53152	1.25254
A_24_P708161	0.018988	-0.187669	-0.191023	0.11686	-0.41014	0.490312	0.287327	-0.102869	-0.261946	1.33791	-0.380416
A_24_P708363	1.22818	-0.114344	1.35594	1.39644	0.386748	1.63844	-0.0226539	0.199316	0.630281	0.937993	-0.121723
A_24_P711050	0.158759	0.439587	0.493168	-0.56424	0.290068	1.37039	0.682218	0.179299	-1.0504	-0.803415	-1.23533
A_24_P713893	0.999319	1.6987	0.789007	1.45309	-0.629505	0.591183	0.916425	0.488384	0.561615	-0.943912	-0.0544711
A_24_P714316	-0.654486	-1.0222	-1.02103	-1.4188	-1.13324	-1.1782	-1.19346	-0.847092	0.147308	-2.81162	1.1923
A_24_P714620	-0.356883	1.53978	1.1694	0.826602	2.74706	-0.202533	0.324231	1.13537	1.22223	-1.88689	0.0555856
A_24_P714707	-1.87441	-2.12562	-0.864177	-1.06775	-0.483306	-1.73185	-1.76503	-2.1145	-2.14898	-2.74528	-1.92674
A_24_P714750	-0.605288	0.219555	0.197521	0.0159901	-0.411849	0.25785	0.356211	0.654662	0.159071	2.48704	1.97484
A_24_P717305	0.598351	NaN	0.353611	NaN	1.87352	1.77794	2.04153	NaN	0.185967	2.68477	0.74254
A_24_P717462	-0.224262	1.12211	1.03322	0.478603	1.3006	0.496714	-0.672887	1.09403	0.968463	0.479501	-0.166905
A_24_P717609	-0.238149	-0.484494	-0.151892	-0.185062	-0.502784	-0.199703	-0.386138	-1.1419	-1.26335	0.649425	-0.95064
A_24_P7181	-0.551112	-0.807022	-0.727581	-0.760501	0.827073	-0.208322	-0.742291	-0.410486	0.323406	0.869586	-0.118246
A_24_P724106	0.702881	-0.14894	0.212195	-0.0923754	0.566779	0.432013	-0.0668885	0.880184	0.303573	0.413115	0.284737
A_24_P725365	0.0448239	0.318287	0.131916	-0.00636386	0.324969	0.852333	0.322403	-0.577169	0.884438	0.140863	-0.169972
A_24_P727215	-0.14765	-0.496388	1.11854	0.683834	0.32469	1.25278	0.0451017	0.41247	-0.00080488	NaN	-1.15129
A_24_P730256	-0.217718	0.125665	0.929833	-0.542	1.06958	0.625758	0.671862	0.855574	0.742928	0.854249	0.199929
A_24_P732439	-0.478018	-0.722501	0.0254261	0.370423	0.0377587	-0.462884	-0.220253	-0.14847	-0.484958	-2.47918	-0.97895
A_24_P7330	-0.0543895	-0.85741	0.299184	0.286986	0.315609	-0.289375	-0.91722	-1.4637	0.473037	2.35712	0.906732
A_24_P733083	1.3013	-0.306397	0.83331	1.11752	0.498118	2.01094	0.611178	-0.129452	-0.478239	-1.82939	-0.873126
A_24_P735283	-0.633434	-0.203467	-0.12637	-0.768667	-0.487229	0.263846	NaN	-0.293841	0.459506	2.59022	0.689635
A_24_P736617	-0.159949	0.312202	0.410508	-0.747022	0.595004	-0.226982	0.977084	0.614878	0.828685	1.06966	0.874975
A_24_P736638	0.738652	2.92149	1.28574	1.16681	2.03091	2.03827	0.495969	0.927867	-0.0382814	-1.402	-0.625346
A_24_P7380	0.315218	-1.3433	0.111303	0.502833	0.72599	0.466314	-1.15345	-0.263493	0.372104	0.0247157	1.13982
A_24_P739075	-1.06175	-1.9433	-1.0446	-1.34637	-0.0497958	-2.14682	-1.9645	-1.8258	-1.50374	-2.37031	-1.71232
A_24_P740022	0.588493	0.651331	0.47492	0.49619	0.978289	1.39798	1.34377	0.503817	0.367109	-0.950375	0.307027
A_24_P743424	-1.02137	-0.587889	-0.806264	-0.243466	NaN	-0.455298	-0.37001	-0.955226	-0.65912	NaN	0.048826
A_24_P745342	-0.0510925	0.0777218	0.000214496	-0.523484	0.00461829	0.0994783	0.536188	-0.435773	0.362202	3.69917	1.41698
A_24_P745670	1.22056	-0.780058	1.11324	-0.443978	0.0658913	-0.447004	-1.03602	-1.25859	-0.308519	1.62748	0.980199
A_24_P745883	1.66829	0.579116	0.226858	-0.0460698	0.391821	1.41169	-0.34948	0.57075	0.962174	1.01313	-0.0468481
A_24_P745960	-0.697879	-0.737675	-0.785208	-1.52713	-1.12353	-0.846764	-1.0339	-1.02698	0.30599	0.189193	0.992348
A_24_P7470	3.12369	-0.951676	-0.234799	-0.443745	-0.0910576	-1.89903	-0.903757	-0.417446	-1.10777	-2.12966	-1.56285
A_24_P749042	-1.34055	-1.95943	-1.14945	-0.930692	-1.93365	-1.08108	-1.15787	-1.46344	-1.645	-1.93558	-2.51623
A_24_P7494	-0.984563	0.0364825	-0.980709	-1.10579	NaN	-0.773259	-1.04245	-1.31624	NaN	NaN	-0.208644
A_24_P7510	0.574174	-0.894692	-0.169518	-0.359385	-0.670712	-0.700498	-1.57537	-1.59646	-0.438078	-0.699918	-1.15308
A_24_P752208	0.453931	0.285628	0.405717	1.325	NaN	NaN	NaN	NaN	-0.650101	-0.393702	-0.354816
A_24_P752279	-0.575641	-0.502487	-0.470156	-0.823266	-0.54861	-0.370348	-0.292251	-0.697652	0.669319	0.165108	0.304718
A_24_P752362	0.683324	3.02694	0.919754	1.48493	1.93728	1.64835	0.360185	0.651477	-0.303397	-2.42417	-1.23606
A_24_P75308	-0.41535	1.34916	1.58043	0.235061	1.92021	0.899685	0.273998	1.12103	0.814915	0.969668	0.376817
A_24_P753638	-1.41415	-1.51644	-1.7542	-1.44901	-0.785847	-1.2335	-1.21435	-2.03581	-1.8225	0.235769	-1.27962
A_24_P753760	-1.44599	-0.997273	-2.33167	-2.55977	-2.00517	-2.29721	-0.505882	-2.53202	-3.33539	-2.65014	-2.52719
A_24_P75399	0.891247	0.0550676	0.981465	-0.194378	1.51272	0.110993	-0.73094	0.617213	-0.0799346	0.252339	0.202904
A_24_P75408	-0.909925	-0.649606	-0.167787	-0.331642	-0.921581	-1.75122	-0.342473	-1.32492	0.0403388	-2.18933	-1.56966
A_24_P75469	0.264044	0.185741	0.571142	0.310051	1.05376	0.577727	-0.0446313	3.20441	3.31733	0.691875	0.492972
A_24_P755069	-0.124319	1.10845	-2.37306	-1.16223	-0.377528	-2.67179	-4.26188	-0.464639	-3.0124	-2.69776	-1.60816
A_24_P755169	0.621566	-0.0885712	0.764084	-0.832074	-0.304801	1.02949	-0.435958	-1.38056	-0.00379849	1.45278	0.553052
A_24_P755505	0.27152	0.0487889	-0.0158075	-0.752309	1.21798	-0.404546	-0.137939	1.02156	0.0739251	0.262289	0.588365
A_24_P75558	-0.0159646	0.73902	NaN	NaN	NaN	0.644891	0.0347134	1.05169	1.28365	0.977698	-0.595563
A_24_P75688	-0.120507	0.74291	-0.911063	0.428011	-0.0175662	-0.483	0.360302	-0.797484	-0.855458	-2.5804	-1.15431
A_24_P75700	-0.70066	-0.778702	-0.897708	0.149052	0.0776556	-0.630532	-0.352778	-0.558372	-0.901407	-1.04841	-0.557049
A_24_P75708	-1.07512	-1.85711	-0.969841	-1.19628	-2.03018	-0.609914	-1.87224	-1.38494	-1.97588	-1.32106	-0.560796
A_24_P75718	-0.0202865	0.681721	-0.813637	0.332631	-0.203006	-0.565967	0.529758	-0.972585	-0.831342	-2.12628	-0.798092
A_24_P75748	-4.42299	-1.74166	-0.462841	-0.598998	-0.396052	-1.03977	-2.33411	-2.88169	-1.27732	-1.03095	-1.54768
A_24_P75778	0.0132805	1.75289	0.855545	1.31915	1.85432	1.68935	1.05292	2.12162	1.56283	0.342965	0.150638
A_24_P75840	0.594483	1.10159	1.57196	1.44977	1.40372	0.842739	0.349293	1.87867	1.9359	-0.230323	-0.536903
A_24_P75856	-0.481564	-0.7368	-0.952208	-0.556461	-0.603341	-0.207652	-0.373665	-1.09132	-0.67632	NaN	0.468503
A_24_P75948	-0.530224	1.31789	-0.419658	0.489844	-0.0201788	-0.142386	0.457512	-0.637694	0.0970874	-2.11331	-1.6705
A_24_P75994	0.659448	-1.27977	-0.42304	1.8095	1.12982	1.79722	1.10341	0.793571	0.477682	3.45534	1.23866
A_24_P76008	-1.44692	-1.36358	-1.84544	-0.762648	-1.06171	-0.987002	-1.52031	-0.703688	-1.10433	0.183438	-0.91228
A_24_P761386	0.201389	0.642366	0.53484	0.137038	-0.294397	1.15412	1.34875	0.819858	-0.317752	0.870198	-0.228146
A_24_P76142	1.0699	3.42229	1.32246	2.29257	2.42627	2.00172	0.82931	1.35928	-0.169481	-2.42162	-1.27767
A_24_P761457	-1.45721	-1.53304	-0.0731297	-1.22546	-0.613846	-0.823656	-2.28676	-1.67032	-1.31552	NaN	2.23556
A_24_P761490	0.520845	-0.790038	0.869915	1.63212	0.094272	1.41	0.595135	0.0507174	-0.439685	-1.02321	-0.563789
A_24_P761727	-0.271529	1.10242	-0.274287	1.69198	-0.0799652	1.1837	-0.382371	-0.0498654	-0.179164	-3.03986	-1.35629
A_24_P76288	-0.695395	0.226474	-0.727003	-0.630472	-0.0329546	0.567323	-0.450167	-0.54501	0.0539873	-0.070024	-0.133326
A_24_P76358	-0.0621105	0.0698406	0.0642524	-0.763585	1.51435	-0.122159	-0.424788	1.08065	-0.0576616	0.211498	0.589546
A_24_P764595	-0.111442	-0.287293	0.0213761	-0.962303	-1.5305	0.252378	-1.18897	-0.528445	0.0448458	-0.741449	-0.515429
A_24_P764866	-0.530464	-0.300566	-0.3053	-0.494018	-0.382444	-0.435975	-0.51258	-0.72775	0.180029	1.75792	0.633421
A_24_P766205	-0.618671	0.667132	0.264497	-0.566402	1.33496	-0.504307	-0.464181	1.2439	0.389704	-0.542273	1.12639
A_24_P767725	3.61405	3.69327	3.19264	3.02721	1.75348	2.64353	4.23477	3.13723	2.5623	1.13317	1.03925
A_24_P770494	-0.700963	-0.533087	-0.525553	-0.0939947	-0.306916	-0.986675	-1.3576	-0.159463	-0.362486	1.0813	0.67216
A_24_P770721	-0.155579	0.946553	-0.0110826	0.250737	0.777896	0.291765	0.328707	0.311848	-0.0836435	2.46928	0.702191
A_24_P771173	-0.962698	-0.141719	-0.51745	-0.277639	NaN	-0.278954	-0.307044	-0.365287	-0.175085	NaN	-0.0618422
A_24_P771278	-1.06994	-0.863289	-0.280591	-1.45809	0.00457864	-1.31006	-1.86625	-1.8155	-0.602653	-2.54143	-1.3077
A_24_P7750	5.86674	4.22323	6.11079	5.5911	NaN	5.81961	NaN	NaN	5.92058	2.93932	3.55222
A_24_P777185	0.100536	-0.404072	-0.110294	-0.331112	0.431663	0.0950425	-1.03333	-1.11128	-2.18738	-1.39394	-0.743007
A_24_P7785	-0.671652	-0.916721	-0.797505	-1.48032	-1.08863	-1.06063	-1.31964	-0.812711	0.22442	-2.83558	1.41517
A_24_P780319	3.79259	2.54847	2.41995	2.92783	-4.6057	1.28304	2.11878	1.61583	3.05602	0.428014	0.334913
A_24_P780393	-0.504458	-1.30562	-1.14691	-1.57752	-1.90616	-1.29002	-1.07594	-1.40427	-0.0225301	-4.28126	0.980148
A_24_P780609	-0.134089	-0.565368	-0.100157	-0.216759	-0.960525	-0.233866	0.367958	0.207226	0.622698	-3.66715	-1.06376
A_24_P780709	-0.515503	-1.30154	-1.09454	-1.77506	-1.93447	-1.24367	-1.29497	-1.26316	-0.0378539	-4.55609	1.20922
A_24_P783656	-0.617142	-1.47437	-0.699787	0.0532277	-0.718788	-0.634065	-0.953439	NaN	NaN	0.409034	1.29333
A_24_P783679	0.692657	1.92182	0.126628	1.39781	1.51806	1.72202	2.29331	-0.779512	-0.158927	-2.31754	-1.03367
A_24_P789842	-0.307298	0.481454	0.425787	0.00397622	0.857273	0.390746	-0.257758	0.313531	0.687923	1.42883	0.605023
A_24_P792988	3.51612	2.54741	2.63625	2.81082	-5.40627	1.07624	1.77222	1.82242	2.9741	-0.866563	0.0731868
A_24_P793228	-0.0335248	-0.0180792	-0.899049	0.448824	0.795007	0.321543	0.968756	-0.0106234	0.371245	-3.06004	-1.67569
A_24_P794833	-1.27338	-0.615707	-1.58589	-0.557833	-0.492246	-1.93809	-0.83132	-0.260305	-0.630846	-0.884345	-1.19615
A_24_P796274	1.16766	0.978695	1.20381	1.18033	1.43996	0.851961	0.821335	1.03329	1.50938	-1.97946	-0.939451
A_24_P796428	0.149725	-0.715156	0.112986	1.11288	-0.43709	0.943225	-0.0995895	-0.526843	-1.49651	NaN	-0.318576
A_24_P798431	0.0151614	0.837228	-2.85328	-1.80435	-2.18851	-1.46136	-1.37663	0.663608	-1.84861	-0.0737944	-0.29179
A_24_P799580	-0.646456	-0.329551	-0.854918	0.0707727	-1.24946	-0.760447	-0.971736	-0.214002	-0.435239	-0.504036	0.144829
A_24_P799646	-0.630118	-0.98965	-0.589114	-0.993496	-0.770106	-0.913637	-0.564416	-0.711903	NaN	NaN	2.18114
A_24_P803809	-1.7042	-4.55845	-3.68735	-5.42086	-2.6415	-5.13507	-2.15818	-4.93889	-5.21299	-2.8147	-1.99031
A_24_P807445	0.16768	0.142276	0.337949	NaN	0.896325	-0.431109	-0.703146	0.233283	0.481682	NaN	-0.430563
A_24_P808838	-0.784958	-0.661042	0.504914	0.0438475	-0.0770228	-0.877021	0.522356	-0.715025	-0.597249	-1.54533	-1.79487
A_24_P810074	-2.13786	-3.85901	-3.23603	-3.63565	-2.71729	NaN	-2.4183	NaN	-3.9565	-2.02754	-1.54747
A_24_P811014	-0.995967	-0.504518	-0.724444	-0.535327	-0.000946235	-0.739097	0.114865	-0.410373	-0.480879	1.48322	1.59238
A_24_P812172	-0.192791	0.545216	-0.448745	0.193628	NaN	NaN	0.219743	0.0166821	-0.0748534	NaN	-0.280113
A_24_P812265	-0.640538	-0.967217	0.161672	-0.160404	-0.654583	-0.611525	-0.688828	-1.02788	-0.126715	-0.198693	-0.561825
A_24_P814246	-0.91862	1.52902	0.993936	0.845873	0.761551	-0.20252	0.170245	0.934027	1.11859	0.0846973	0.55527
A_24_P814872	1.21007	1.1381	-0.236418	1.28926	2.6819	1.09182	1.60082	0.636415	0.00118361	1.7814	0.924351
A_24_P820663	0.284814	0.386399	-0.0141856	0.924951	NaN	0.269758	0.217741	NaN	0.819509	NaN	0.821149
A_24_P821146	0.332991	1.66241	NaN	0.193136	-0.435559	-1.08116	1.21613	0.663247	0.483496	-1.06541	-0.738319
A_24_P821693	-0.192085	0.417516	0.815964	-0.0601083	NaN	0.333224	0.660751	0.400281	NaN	NaN	0.21325
A_24_P827738	-0.632449	0.539376	0.289119	0.220703	1.83488	-0.568089	-0.635628	1.2675	0.0446697	-1.23695	0.69722
A_24_P827794	0.0466763	-0.507468	0.835699	0.313656	NaN	0.332313	0.196977	-0.135383	-0.223469	2.88459	0.413113
A_24_P828054	-0.787531	-0.0147075	0.807369	-0.0250347	0.770302	0.499686	0.136765	0.45576	0.33355	1.85174	0.731823
A_24_P828125	-0.318299	-0.308899	-0.395137	-0.99918	-0.727688	-0.592554	-0.568069	-0.397853	0.391235	1.03516	0.965176
A_24_P831005	-1.23153	-0.581248	0.766994	-0.140343	0.259495	-0.074545	-0.168089	0.111727	0.121036	NaN	-0.668171
A_24_P832737	0.351996	NaN	0.634448	1.74954	NaN	0.178752	-0.149856	NaN	0.168747	NaN	2.10971
A_24_P834210	-1.07576	-0.431177	-0.724943	-0.64123	-0.634539	-0.77033	-0.704451	-0.867517	-0.708868	-0.151394	0.16002
A_24_P834646	NaN	NaN	0.433827	0.945476	-0.372179	1.41134	-0.529702	-0.494901	-1.189	-0.67352	-0.879456
A_24_P835388	-1.78984	-2.26074	-0.892182	-0.547456	-1.3762	-2.09957	-0.391426	-2.6671	-0.855588	-1.83786	-0.880601
A_24_P835943	0.0859633	0.931094	-1.21009	-0.111817	0.174091	-0.201679	-0.0786079	0.44515	0.00724779	-0.971356	-0.279167
A_24_P837085	-0.097518	0.831137	0.475572	-0.945179	0.506801	0.403856	-0.37981	0.306073	-0.055974	2.80313	0.770854
A_24_P837234	-0.540605	0.175636	-0.257366	0.0145608	1.01545	0.144964	0.14328	1.07143	0.328569	0.0889054	-0.257066
A_24_P837537	-0.190336	-0.439414	0.178665	0.509646	0.524687	0.0419303	-1.02355	-1.01529	-2.39947	-2.53487	-1.50872
A_24_P83968	-0.0235741	1.07932	-0.244222	0.746115	0.210946	0.228157	-0.591166	0.596634	1.19168	1.83323	0.176355
A_24_P84048	-0.297619	1.76941	1.26528	0.96888	1.3627	0.331319	-0.395671	2.21734	1.89387	-0.252114	0.445797
A_24_P840868	0.483709	2.39476	0.557425	1.43938	1.18339	1.37038	0.498588	0.712719	-0.169644	-0.453524	-0.918878
A_24_P84112	-0.0821195	0.580306	0.21375	-0.149688	0.464335	0.420514	-0.447323	-0.397565	-0.732766	0.980262	0.639407
A_24_P84268	-0.260139	0.129127	1.31999	-0.342665	0.436905	0.543693	0.161167	0.305528	1.40842	0.791229	0.210496
A_24_P843552	-0.00146313	0.416847	0.529037	-0.218827	1.47219	0.309215	-0.399535	0.553887	1.1123	1.40866	0.121897
A_24_P843921	1.16388	1.78669	1.07374	1.38668	1.84696	2.25458	2.41506	1.36834	1.22434	0.456265	0.877039
A_24_P84408	-0.0225994	0.15326	0.34123	0.144483	0.888257	-0.0497159	-0.212364	3.21691	0.943146	0.896152	0.189685
A_24_P844100	5.21751	NaN	4.49773	4.88629	NaN	4.54892	4.37133	NaN	4.98155	NaN	3.29739
A_24_P844470	0.749538	1.54265	0.258381	0.102154	0.739335	0.642562	-0.021952	1.09113	0.717428	2.91178	0.867187
A_24_P84482	-0.476374	1.39143	-1.10296	0.465016	-0.703029	-0.693637	-0.397949	0.497267	-0.0229636	-0.394649	-0.563808
A_24_P84558	-0.89703	0.136252	0.414001	0.191358	0.851736	-0.0625173	-0.383333	0.257765	0.491199	0.907724	0.617522
A_24_P845631	-3.73498	-3.74921	-0.565999	-3.76312	-4.26249	-4.07968	-3.64633	-2.77297	0.573536	1.01414	-0.384205
A_24_P845649	-0.634205	-0.819716	-0.664379	-1.21838	-0.779715	-0.743015	-0.854426	-0.757344	0.31593	0.174249	1.41123
A_24_P846738	1.05372	-0.144861	1.42705	1.64042	0.0721938	1.4653	0.00390005	0.14615	0.59901	-0.118677	-0.215424
A_24_P846755	-0.712982	0.515141	0.785981	1.53821	0.891911	0.0416942	0.201204	0.653629	0.497326	-4.11072	-0.269441
A_24_P84698	0.492712	-0.813857	0.921625	0.551107	-0.66963	1.55381	0.567199	-0.222471	0.100565	-2.04479	-0.691826
A_24_P84711	-0.236164	-2.24398	0.421794	1.39857	-0.954669	0.452512	-1.97587	0.0742143	-1.05394	-4.70142	-3.62747
A_24_P84719	NaN	0.46911	0.33796	1.46216	NaN	1.65447	1.11045	1.60497	0.565173	-2.29899	-0.383997
A_24_P84808	-0.427984	-0.087834	-0.477587	-0.225972	0.451983	-0.86415	-0.750493	1.15915	-0.280365	-0.383679	0.293896
A_24_P84873	-0.0695288	-2.02643	-0.101793	-0.283689	-0.238493	-0.386217	-0.826801	-1.85759	-1.11453	-2.14428	-0.345431
A_24_P84970	2.336	1.99837	1.83301	1.78293	-2.54236	0.983626	1.27087	1.21328	2.26612	0.166645	0.105749
A_24_P850069	-0.535487	0.862688	-0.172985	-0.517295	-0.593136	-0.942704	-0.426992	-0.530831	-0.454032	1.3198	0.112173
A_24_P850187	-0.630098	0.0650651	-0.202413	-0.162281	0.97728	-0.780468	-0.907731	1.39925	0.000515059	0.270164	0.0962985
A_24_P850336	-0.288364	-1.47736	-1.06076	0.6229	-0.291227	-0.37248	0.216539	-0.322947	-1.30479	-1.95428	-1.83329
A_24_P853004	-0.430741	-0.298732	-0.106096	0.23485	0.504276	0.551236	-0.301781	1.10215	0.42657	-0.231107	1.34522
A_24_P853302	-1.64453	-2.16105	-0.732929	-1.24785	0.399494	-2.58187	-2.43991	-1.8372	-1.79735	-3.39538	-2.57956
A_24_P853366	-3.29157	-0.734971	-2.8863	-2.86562	1.80566	-2.95589	-1.31436	-2.19729	-1.85547	-0.992323	-2.60478
A_24_P853410	0.13363	0.0559787	-0.114952	-0.247687	-0.301672	0.198472	-0.178827	0.0250744	0.46972	1.54208	0.514208
A_24_P856176	-0.383485	1.126	1.06136	-0.0539631	1.37455	-0.561086	-1.17797	1.15246	0.998949	-0.909867	0.161196
A_24_P856273	0.522815	2.80855	0.944034	1.02498	1.71651	1.69356	0.344988	0.312085	0.0421914	-0.997722	-1.051
A_24_P859124	0.170629	0.560264	1.45792	1.75704	1.63989	1.474	1.47495	1.67746	0.880929	1.37342	1.13674
A_24_P859431	-1.05319	0.524708	0.375289	0.0967868	-0.312316	-0.103916	-0.43114	-0.133479	-1.07191	-2.42706	-0.336514
A_24_P862251	0.868886	-0.0712573	-0.17194	-0.644824	-0.44555	-0.226697	-0.558218	-0.540833	0.0164603	2.29487	0.70913
A_24_P862524	0.715592	0.184741	0.583761	-0.459264	0.707052	-0.652531	-0.68938	-0.27454	0.762517	0.381398	0.408772
A_24_P868905	0.141283	-1.08211	-1.72838	-1.20259	-0.522029	-1.71833	-0.103777	-1.49333	-0.212902	0.609187	0.262014
A_24_P869138	-0.33937	0.638022	-0.0993723	-0.0527235	-0.0748248	0.388148	-0.0177049	-0.201522	0.599507	1.57826	0.384579
A_24_P871726	-3.20569	-0.838342	NaN	-6.74911	NaN	NaN	NaN	-5.15819	-0.567129	-4.94675	-3.43579
A_24_P872359	-0.0497382	0.515254	-0.316226	-0.180077	-0.881929	-0.176785	0.296164	-1.10244	-1.08421	-2.00973	-1.44707
A_24_P872838	NaN	-1.28991	-0.668218	-0.962343	NaN	-0.800138	-0.372085	-0.867251	NaN	NaN	0.142801
A_24_P877411	0.324219	0.298382	0.262631	0.308714	NaN	-0.0508667	-0.219581	-0.561535	1.36934	2.11851	2.01995
A_24_P878366	0.102799	0.121611	-0.0967176	0.53141	-0.0163982	0.189132	-0.325508	0.0407383	0.515482	3.31478	2.02982
A_24_P878419	0.890002	-2.18509	1.21992	1.49988	-1.31525	1.581	0.753937	-1.64569	-0.418335	-2.31383	-2.02852
A_24_P881608	-0.570725	0.0546901	0.454951	-0.157515	0.394193	-0.542642	-0.744829	-0.241221	1.07847	0.523262	0.158311
A_24_P882309	0.0921053	0.0566815	0.346867	-0.139608	0.306843	0.039487	-0.283831	-0.297687	0.593074	1.76524	0.962444
A_24_P882666	0.378297	2.12551	0.438478	1.16139	0.785366	NaN	1.74464	NaN	0.795457	-2.19202	-0.664758
A_24_P884915	0.0643003	-1.32698	0.112493	0.802244	-0.066273	1.11902	-1.64526	0.147835	-0.463702	0.380293	0.140665
A_24_P887805	-0.680454	-0.0848612	-0.158367	-0.652922	0.221118	-0.895677	-0.555836	-0.384426	0.247938	NaN	3.15975
A_24_P889886	-0.280339	0.156398	-0.815351	-0.575243	-0.327426	0.253523	-0.222623	0.279609	-0.222292	NaN	-0.533638
A_24_P890956	-0.372287	-0.18056	-0.534836	-0.561594	-0.507646	-0.385666	-0.50005	NaN	0.126729	1.23915	0.207528
A_24_P891265	-0.0863786	-0.0451322	-0.514869	-0.0576305	0.804684	-0.9869	-0.0845944	-0.744513	-0.784383	-1.40785	-1.46735
A_24_P891276	-0.904943	-0.511334	0.12625	0.197659	-0.353004	0.40615	-0.688385	-1.4555	0.750541	-2.06389	-1.59167
A_24_P894303	-0.66167	-0.329256	-0.412026	-0.804977	-0.528663	-0.732019	-0.570836	-0.784253	0.45426	NaN	1.69393
A_24_P894763	1.60295	1.87541	1.5041	0.926487	1.09154	2.11206	0.984141	1.54407	1.04871	2.62017	1.70524
A_24_P900555	1.21579	1.49151	-0.249264	-0.057817	NaN	-2.03434	-6.16537	0.973156	0.672993	-1.97732	-1.35789
A_24_P900721	-0.181172	-1.77232	0.0445685	-0.0523971	-0.190758	-0.459725	-0.699751	-1.67651	-1.08334	-2.2992	-0.592267
A_24_P900730	-0.354404	0.0473138	-0.455179	0.0930706	0.339356	-0.534621	0.580729	-1.16961	0.377629	NaN	-0.681404
A_24_P901084	-0.43055	0.397245	-0.120751	-0.418469	-0.26432	1.35611	0.442692	-0.43023	-0.157738	-1.88567	-1.65039
A_24_P902195	-1.31362	-0.699675	-2.55323	-4.16635	-3.80192	-4.05369	-1.04788	-0.946098	-1.98925	-2.70894	-0.970439
A_24_P903378	-1.31935	-0.977727	0.476609	0.381424	0.0849585	0.502964	-0.704451	-0.974459	-0.127526	1.48526	0.426911
A_24_P910169	0.307704	-1.65004	-1.03711	-2.10231	-0.640177	-0.770185	-0.0621585	-0.646687	0.253248	-1.28506	-1.48413
A_24_P910230	-1.7811	-0.450976	1.50598	0.0717803	0.145027	-0.506788	NaN	0.23167	-1.10724	NaN	0.258336
A_24_P911612	-0.940617	0.832579	0.107976	-0.999033	0.274836	-1.10746	-0.0630091	-0.68422	-0.738342	0.44112	-0.172348
A_24_P912856	-0.559703	-0.0311772	-0.273303	-0.2507	-0.447844	0.00406671	-0.133077	-0.396929	-0.598458	3.48234	2.13248
A_24_P912871	0.0454749	0.233419	1.97178	1.08173	0.653012	1.238	-0.175452	0.491536	0.152203	1.883	1.52875
A_24_P912985	1.14846	-2.73079	-2.91806	-1.15732	-4.01179	-2.79327	-2.76409	-0.42071	-2.39441	0.162966	0.0251595
A_24_P913178	-0.00532657	0.164464	-0.251733	-0.0050673	0.00897232	0.417593	0.258044	0.379199	-0.195689	2.77175	1.49348
A_24_P913620	1.17626	0.00643566	0.570073	0.133104	0.11232	0.128653	0.481699	0.196906	0.79136	3.09245	0.885608
A_24_P913629	-0.896622	1.33115	0.451201	1.32784	1.17883	0.82065	2.14081	0.233633	0.853974	0.815162	-1.35803
A_24_P913961	0.946254	-0.317687	1.57671	0.20023	0.0475678	0.889323	0.4685	1.03516	0.347345	2.48049	1.38069
A_24_P914208	-1.17444	1.90342	-0.0599396	0.692014	-0.34359	-0.649742	0.107771	-0.145389	-0.52356	-0.94083	-0.542374
A_24_P914669	-3.0303	-2.79966	-2.82275	-1.43168	NaN	-2.89436	-3.21272	-3.4583	-3.22532	0.774236	0.224307
A_24_P915467	0.245018	-0.0945566	-0.558693	-0.519898	NaN	NaN	-0.321284	-0.483588	-0.369264	NaN	0.810355
A_24_P915675	NaN	0.301687	1.32427	1.72298	NaN	0.308926	NaN	NaN	-1.79061	NaN	-2.01354
A_24_P916228	0.455518	1.16268	-0.0500341	0.434202	0.314588	0.763707	0.534423	0.74912	-0.0357298	-0.805976	0.575761
A_24_P916338	-0.740646	-0.482413	-0.506189	-0.893368	-0.435063	0.631538	-0.364563	-0.622607	0.249723	NaN	-0.160113
A_24_P916407	0.195567	0.797225	0.17666	0.738033	1.36636	1.03771	0.0900896	0.681318	-1.63315	3.14356	0.504391
A_24_P916743	0.728159	0.490122	-0.184164	-0.0730009	NaN	0.224777	0.752474	-0.103197	-0.167184	0.713434	-0.472269
A_24_P917344	0.157561	-0.518863	0.866028	-1.27527	-0.804017	-0.209398	-1.00343	0.194237	-0.091672	0.649118	-0.556376
A_24_P917457	0.791271	0.170029	-0.55665	-0.10786	0.0854835	-0.218841	-0.266694	0.317851	0.737902	1.0191	0.329811
A_24_P918339	-1.78519	-1.62805	NaN	-1.24598	NaN	0.737997	-0.923044	NaN	NaN	NaN	-1.79395
A_24_P918810	-0.194301	-0.498964	0.0146598	-0.107731	1.54105	0.347158	-0.525081	1.20414	-1.16381	0.335141	0.713287
A_24_P919727	-0.247625	0.405205	-0.0708771	0.0324433	0.0637664	0.540649	0.295288	0.224608	-0.0602672	1.70669	0.527418
A_24_P919931	-0.329902	0.681368	0.0388806	0.834229	0.013693	0.404346	0.0583595	-0.359203	0.00323123	1.31314	-0.383617
A_24_P920070	0.071732	NaN	NaN	-0.41372	NaN	0.137527	0.224249	NaN	0.303313	NaN	0.528061
A_24_P920081	0.150288	0.017742	-0.13215	-0.1974	0.0267953	0.286287	0.810683	0.115777	0.420068	1.9458	4.75892
A_24_P920664	0.0736421	1.64539	1.37009	2.33632	1.57523	1.61708	2.02242	1.84992	1.46082	-0.297259	-0.157177
A_24_P920677	-0.68415	-0.839473	-1.15502	NaN	NaN	-0.89541	NaN	-1.07458	NaN	-2.21024	-0.992269
A_24_P920715	-6.51307	0.356306	-6.16744	-7.01771	-6.15068	-5.82969	-1.694	-1.48772	-2.77735	-4.50955	-6.00186
A_24_P921801	-1.16846	-1.79679	-0.55484	-1.2282	0.248928	-2.11378	-2.11618	-1.69452	-1.34638	-2.26836	-1.65209
A_24_P921980	-0.299335	0.255649	-0.030908	-0.293542	0.194752	1.07083	-0.257066	-0.492629	-0.105152	0.791388	0.11143
A_24_P922624	0.247656	0.658026	NaN	NaN	NaN	0.261868	-0.483857	-0.285265	NaN	NaN	0.645999
A_24_P924329	2.04513	2.1648	0.730005	0.359794	NaN	0.714707	2.32471	1.2764	1.58438	0.264479	-0.840694
A_24_P925222	0.209981	-0.152432	NaN	-0.105629	NaN	0.219762	0.515335	0.286252	NaN	NaN	-1.95082
A_24_P925678	-0.641966	NaN	NaN	-1.21573	-0.934682	-0.242277	-0.458696	-0.427005	NaN	NaN	-1.11981
A_24_P926115	0.461527	1.31384	0.716494	1.09498	0.63837	1.21834	0.965995	0.472205	0.27167	2.14659	1.078
A_24_P92661	-0.908981	-0.179297	0.408245	-0.622912	0.567613	-0.805698	-1.27928	NaN	-0.178534	1.30048	0.718748
A_24_P926993	-1.38262	-4.61483	-4.86283	-5.12116	-4.77027	-4.03542	-5.13044	-4.87703	-4.40501	-0.656987	0.212205
A_24_P927072	-0.455398	-1.18123	0.0203125	-0.259658	-0.966556	-0.536787	-0.65738	-2.06885	-2.08319	-0.652641	-0.63998
A_24_P92722	0.836304	0.720692	0.318553	-0.134125	0.47341	-0.373451	-0.231186	1.15491	0.945649	-1.61792	0.286376
A_24_P927245	-0.739443	-0.960452	-0.76247	-1.5359	-1.15731	-0.889231	-1.31094	-1.1507	-0.518529	-0.459256	0.523851
A_24_P92744	-0.76813	0.347228	-0.0147469	-0.0115407	1.64631	0.434937	0.000837922	1.24725	0.492307	0.756975	0.183268
A_24_P92823	0.698979	-2.26481	-0.36006	-1.06299	-1.92392	-0.52089	-0.673274	-0.693756	-1.81429	-2.067	-1.06855
A_24_P928250	-0.471813	-0.578497	-0.558353	-1.4856	-0.839591	-0.659958	-1.14739	-0.57804	0.0141114	-4.03575	2.12345
A_24_P928561	0.103293	0.388962	0.428643	0.249389	0.221618	0.747859	0.905041	-0.0207585	0.409286	3.98857	1.29067
A_24_P928689	-0.391871	0.41352	0.340266	0.146364	0.806051	0.0108249	-0.140309	0.766697	-0.195913	3.09196	1.15177
A_24_P929524	-0.431748	0.232374	-0.397036	-0.0336041	NaN	0.27739	-0.0731348	-0.728186	0.0614928	NaN	0.139756
A_24_P929650	-0.198651	-1.56928	-0.689174	-0.47152	-1.34711	-0.947169	-0.945391	-0.584007	0.382104	-2.74945	-1.41585
A_24_P92973	0.541225	0.0722392	0.591598	-0.162909	1.27754	0.367643	-0.368316	-0.25011	0.0600249	-0.319053	-0.409543
A_24_P929974	1.60756	0.80009	1.2011	-0.472824	1.65041	1.04773	0.534614	1.63145	2.39171	1.12289	0.701792
A_24_P930327	-0.160303	-0.007295	-0.143343	-0.416296	0.0151112	0.106224	0.180733	-0.527682	-0.0771826	2.42328	0.396718
A_24_P93052	-0.00423906	1.71082	1.0053	0.275509	2.70836	-0.205825	0.272081	1.13246	1.23673	-0.279611	0.725084
A_24_P93111	3.59068	3.5358	3.40587	3.17875	-0.466085	3.38269	3.14164	3.27274	NaN	3.73257	4.10465
A_24_P931583	0.0330163	0.0393808	-0.184179	-0.122415	-0.000802078	0.244925	0.194809	-0.353184	0.36852	2.56064	1.61055
A_24_P931653	-0.40488	-0.348307	-0.298775	-0.25539	-0.00270588	-0.294707	NaN	0.897047	NaN	NaN	7.09755
A_24_P931711	-0.230893	-0.346506	-0.31707	-0.0692622	-0.365108	-0.442644	-0.272695	-0.228869	NaN	1.75721	0.0775854
A_24_P93184	0.559455	1.92821	0.885378	1.1289	0.9653	0.905559	0.94889	1.07879	0.424996	1.81417	0.293585
A_24_P932046	-0.360278	0.208644	0.0355695	-0.305465	-0.293909	0.296918	0.135487	-0.60573	-0.0662931	2.07943	0.734339
A_24_P932220	NaN	0.906157	0.023931	0.286327	NaN	1.18213	NaN	NaN	-0.08283	NaN	1.03603
A_24_P932253	0.441971	0.336431	-0.389633	-0.425792	-0.204369	0.0574784	-0.221474	0.056975	0.177467	5.18135	3.99065
A_24_P932355	-0.37113	-0.686365	-0.56209	-0.774736	-0.631238	-0.545917	-0.918052	-0.466302	-0.738258	NaN	0.0167806
A_24_P932706	1.06674	1.30561	0.848453	0.907855	0.555336	0.489978	0.447859	NaN	-0.0190721	0.675829	-0.0698828
A_24_P932958	-0.649917	-0.522975	-0.710446	-1.0245	-0.180165	-0.684012	-0.454699	-0.691559	NaN	0.0713727	1.12155
A_24_P933135	-0.14595	-0.212463	-0.0922315	0.00516135	-0.460001	0.0548767	0.0263588	-0.572097	-0.153441	1.69867	0.143898
A_24_P93321	1.37873	-0.762974	0.174418	0.277954	-4.07571	-0.588438	-1.66345	-0.0294029	1.20903	-1.82115	-0.394655
A_24_P933940	-1.0452	-1.95422	NaN	-0.105689	-1.57535	-2.71601	-0.238574	0.313688	-2.51323	NaN	-0.914379
A_24_P93425	1.87417	0.0411327	0.40615	0.518011	1.7558	0.676685	0.1388	1.01464	-0.340943	1.59204	0.744902
A_24_P934306	-0.198036	0.931714	0.705341	NaN	0.0301358	0.394344	NaN	0.988251	0.339801	1.84164	-0.391713
A_24_P93452	-0.0193318	0.979318	-0.247683	-0.464731	0.777268	0.0799599	-0.154643	0.703212	-0.137362	0.15878	0.109644
A_24_P93462	0.0719192	-0.652768	-0.0388471	-0.697758	-0.193321	0.532529	-1.10496	-0.387626	-2.58585	-1.0022	-0.96847
A_24_P934704	NaN	NaN	NaN	2.09705	NaN	2.66969	1.67037	5.18794	3.25037	NaN	0.967397
A_24_P93503	NaN	-0.418017	0.202982	1.23514	NaN	NaN	-0.557452	NaN	-2.03873	NaN	0.129511
A_24_P936051	-0.28788	-3.25154	0.142706	0.817221	-0.0638568	0.342659	-1.634	0.972364	-1.85646	-0.0238088	-0.176022
A_24_P936953	0.106157	0.494884	0.558394	-0.0429416	0.878086	0.183915	0.0847401	0.372336	0.182534	2.18655	0.536692
A_24_P937734	-0.272804	0.0268039	-0.205489	NaN	0.474444	0.232479	0.253398	-0.0719674	-0.344011	4.06394	1.71281
A_24_P938006	0.225781	0.669138	1.54859	1.47115	1.81903	1.0969	1.42064	1.40223	1.1333	-0.918931	2.88991
A_24_P941540	-0.792462	-1.45307	-1.06034	-1.18335	-1.42789	-1.0404	-1.63288	-1.76284	-0.787021	-1.09875	-1.45756
A_24_P941627	-0.333845	-0.249421	-1.26213	-0.747912	-0.225142	-0.677071	-0.735842	-0.620827	-0.748521	-0.180533	-1.64463
A_24_P942151	-0.17185	0.237837	-0.878048	-0.152996	-1.02913	-0.307939	0.257113	-0.307013	-0.905622	NaN	-2.12838
A_24_P943429	0.52162	0.489378	0.894366	0.371662	0.425357	1.07372	1.45207	0.3596	-0.139913	1.39242	0.909813
A_32_P100206	0.496745	0.325005	0.605428	0.371137	0.255676	0.521606	0.145527	0.0528318	0.523047	6.83688	5.74358
A_32_P100338	-0.232705	-0.845923	-2.59114	0.367261	-1.0841	-1.79947	-0.693091	-0.976535	-0.658065	-4.10799	-1.61682
A_32_P10100	0.176801	-0.372894	0.392845	0.9259	-0.341973	0.977979	0.545436	-0.289441	0.343876	-0.0758198	-1.05334
A_32_P101073	-0.841992	-1.1034	-0.846597	-1.62668	-1.17399	-1.09208	-1.53949	-0.955676	-0.192881	-5.09836	1.46264
A_32_P101195	-0.192897	-0.841444	-0.852323	-1.49592	-1.44639	-0.927592	-1.16576	-0.831057	0.330426	-3.29208	1.07927
A_32_P101420	1.2544	0.255836	2.96122	1.18379	1.58132	2.08693	0.331149	0.935795	2.30291	1.95655	-0.376069
A_32_P10165	-0.306643	1.13843	0.73005	0.835839	0.117602	1.19025	1.64537	0.436442	1.23574	NaN	1.52482
A_32_P101653	-0.171183	0.382578	-0.211526	0.91125	-0.302201	0.36264	0.0641484	0.507374	1.05811	0.964461	-0.63684
A_32_P101844	-1.16904	0.417716	-0.658674	-0.872636	-0.939414	-1.03233	0.452938	-0.105279	-1.58569	-2.42208	-1.25712
A_32_P104572	-0.208298	-0.161651	-0.426201	-1.3344	-0.639391	0.106414	-0.453285	-1.71543	0.000523318	NaN	-0.942631
A_32_P104809	-0.601728	-1.19372	-1.04799	0.251921	-0.494146	-1.34387	-0.695943	-1.19039	-1.9949	-0.46146	-1.03543
A_32_P104995	0.555654	0.574818	0.292876	0.101465	0.613063	0.463344	0.244961	0.901702	-0.0319294	1.5706	-0.640421
A_32_P105865	-0.6389	-0.879868	-0.645036	-1.49751	-1.23169	-1.02596	-1.40475	-0.980345	0.300099	2.07038	2.42155
A_32_P10589	-0.618191	-0.218454	0.0334722	0.319883	0.0894631	0.54252	-0.0687584	-0.311292	0.0188811	3.27888	0.837891
A_32_P105893	-0.585113	0.412867	-0.499776	-0.541199	-0.54143	0.332118	0.221891	-0.897358	0.028732	-2.67585	-1.31462
A_32_P105940	0.0246738	0.783591	1.60121	2.02637	1.03827	3.65331	1.74109	1.83799	-1.97323	-0.774893	0.6868
A_32_P106246	-0.257663	-1.3528	0.405442	-0.659506	-0.384982	-0.975327	0.0350244	-0.280109	-0.100143	-0.413276	-0.463257
A_32_P10643	-0.508551	-0.880044	0.302787	-0.805343	-0.987525	-0.276165	-1.15854	-0.816032	-0.406297	1.73418	-0.155366
A_32_P106466	2.246	NaN	1.58231	1.14663	NaN	1.58199	NaN	NaN	0.625078	1.80028	0.480115
A_32_P10665	0.180779	-0.556091	-0.47328	-4.47314	-1.02529	-1.32026	-0.0318908	-0.267772	-0.360816	-2.15982	-0.366947
A_32_P107797	0.887249	0.149429	0.77888	1.43018	0.20161	2.05255	1.47596	0.313539	-0.0268796	1.28625	0.609139
A_32_P108420	0.508869	1.05217	1.00505	NaN	NaN	0.0395512	0.887775	1.81078	2.57354	NaN	0.842251
A_32_P108748	-0.253552	-0.729841	-0.35232	0.0888337	-2.0396	0.0820015	-0.779124	0.488179	0.414649	-4.3762	-3.31102
A_32_P109165	0.571904	0.572964	0.52768	2.08805	0.924382	1.12821	1.01747	1.83735	2.61826	1.4372	0.0160769
A_32_P109495	0.0173765	0.0602989	0.816135	-0.457089	0.199555	0.125395	1.52735	0.287646	-0.715069	0.76844	0.128235
A_32_P110016	1.52216	1.39874	0.0264974	1.76631	NaN	NaN	NaN	2.92059	3.63311	NaN	1.4023
A_32_P111507	0.751552	1.51567	1.3308	0.163486	1.909	0.934944	2.04294	1.89258	2.27922	3.49266	2.46107
A_32_P112100	-0.32782	-1.3629	-1.09639	-1.60829	-2.47122	-1.31909	-1.27317	-1.51484	-0.217968	-5.1515	1.10029
A_32_P112531	2.46306	0.706551	1.5969	1.88528	1.53724	-0.856649	-0.0522521	2.32167	2.71489	NaN	1.18546
A_32_P112546	5.00636	4.53208	4.26767	4.27169	-1.27671	4.41756	4.24784	4.33229	4.70908	5.12954	4.57631
A_32_P113646	0.0433664	-0.0451526	-0.24132	-0.092268	1.08908	0.371806	0.410434	0.263608	0.477092	1.43443	0.237828
A_32_P114146	0.064481	0.773187	-0.251473	0.725749	0.973309	0.669688	-0.451574	0.189135	0.231586	NaN	-0.0705376
A_32_P11425	-0.688228	-0.974647	-0.719114	-1.25846	-0.715239	-0.785717	-0.989119	-0.649956	0.0862001	-2.4079	1.51569
A_32_P114268	-0.188138	1.26247	0.473804	0.488629	1.16443	0.420315	1.70644	1.1049	-0.522166	0.479494	-1.17412
A_32_P115043	-0.536426	0.097405	-0.420017	-1.06012	-0.349545	-0.709539	-0.762524	-1.3197	0.130577	0.748426	-0.219524
A_32_P116219	-0.808277	-0.972979	-0.919063	-1.32364	-0.683407	-0.911841	-0.898429	-0.693564	-0.0325873	-1.18658	0.938036
A_32_P117884	-0.145806	0.187221	0.0912286	-0.0859292	-0.452054	-0.613775	-0.160739	-0.715418	0.0271695	1.37345	-0.285473
A_32_P117908	-0.308939	-1.28206	-0.892942	-0.780033	-0.409879	-1.01902	-0.0829874	-1.06862	-0.775809	NaN	-0.692019
A_32_P118959	-0.414757	-0.198677	0.102071	0.0171253	-0.151061	0.914034	-0.262643	-0.208053	0.310068	0.398382	-1.22512
A_32_P119165	-0.352831	0.223353	-1.95185	-1.0951	-1.88365	-1.79965	0.23746	-0.49397	-0.770121	0.438155	-0.803821
A_32_P119493	-0.236114	0.360682	-0.529459	-0.508612	0.854011	-1.03476	0.516896	-1.07159	0.683477	0.293002	-0.772592
A_32_P120014	-0.559158	0.2146	-0.369556	-0.307581	-0.0432727	0.217406	0.349149	-0.284775	0.19347	1.4076	-0.615893
A_32_P121234	0.391593	-0.502425	1.11817	-0.707429	-0.282943	0.50408	0.857972	-1.59942	0.0997332	-0.842843	-1.7596
A_32_P121334	0.735371	0.965247	0.130261	0.0508094	0.406084	-0.147284	-0.619035	0.371041	0.463718	0.0972131	-0.811697
A_32_P121483	-0.996409	0.355085	-0.62001	0.226381	0.388862	0.269104	0.738374	-0.127491	NaN	NaN	-0.495386
A_32_P121537	1.10347	0.812349	-0.216238	0.228691	NaN	1.96466	1.32668	NaN	0.511163	NaN	0.095886
A_32_P121640	-0.00833292	0.258815	-0.000518887	-0.128007	-0.104035	-0.0240686	-0.0755109	0.13829	0.033197	2.57786	1.45107
A_32_P121674	1.81439	1.75363	0.932475	2.94487	3.44192	3.29559	1.43576	3.39738	1.55194	NaN	1.06382
A_32_P122285	-0.507216	-0.790815	-0.853975	-1.91311	0.041155	-0.984684	-1.34515	-1.28616	-1.29392	-0.279005	-0.954093
A_32_P12282	0.799983	1.30208	0.942977	0.888209	1.03243	1.21018	1.27431	1.36671	0.948969	1.28822	0.362243
A_32_P122951	1.19729	0.122012	-0.128938	-1.69933	0.290548	-1.27027	0.472665	-0.471681	-1.26714	-1.40342	0.142431
A_32_P124521	1.02359	2.93987	0.12944	0.651417	1.63326	0.184728	0.503232	1.30147	0.658961	1.03044	-0.267766
A_32_P124773	-2.53812	0.652717	-0.909244	-2.0473	-1.53781	-2.16152	-1.39105	-1.30898	-2.58458	-1.73385	-0.910082
A_32_P12494	-0.78195	0.452135	0.0157053	-0.609793	-0.30652	-0.20335	-0.119209	-0.437511	0.255343	NaN	-0.207705
A_32_P125056	-1.50997	-0.582806	-0.900344	-0.661143	-0.775021	-1.64181	-1.40584	NaN	-2.05502	-1.38801	-1.31475
A_32_P125219	-1.12759	-0.296687	-0.364327	-0.416477	-0.184072	-0.504581	-0.480052	-0.536552	0.18122	NaN	0.146426
A_32_P125549	0.337863	1.03787	0.5096	-1.2425	1.78676	0.149597	-0.232761	1.0328	-0.0383483	1.47397	0.104142
A_32_P127412	0.621927	0.458809	1.8463	1.16509	1.03827	1.42921	0.172066	0.165495	0.590336	1.07254	1.8591
A_32_P127454	0.492659	-1.64947	0.113934	0.922383	-0.815482	1.33298	-0.801063	0.223014	0.0869982	1.5437	0.572441
A_32_P128399	-0.583744	-5.79579	1.06058	1.02444	-0.161851	0.210421	-2.56723	-0.96116	-1.15991	-1.63005	-2.74956
A_32_P1291	-0.345054	-1.38109	-1.11052	-1.61118	-2.40343	-1.27434	-1.1475	-1.53834	-0.272995	-2.9457	1.02187
A_32_P129540	0.866823	0.329251	-0.511224	0.612842	0.696135	0.458781	-0.13389	-0.593047	-0.419158	-0.410025	-0.390258
A_32_P131090	-0.409354	0.0720688	0.167305	-0.245523	0.0852709	-0.0877453	0.0376081	-0.433525	0.130161	2.55113	0.518325
A_32_P131449	-2.63757	-4.30209	-4.62079	-4.10116	-3.03375	-3.47766	-3.63918	-4.10833	-2.90606	-1.97771	-3.93931
A_32_P131998	1.09955	-0.609527	-0.289176	1.19613	1.32473	0.969773	0.0752934	1.43733	-0.876096	1.48012	1.9943
A_32_P132169	0.497616	-1.67228	-1.69369	-0.851247	-2.40128	-1.55108	-1.56575	NaN	-2.96576	0.505992	0.59687
A_32_P132337	1.42925	-0.282717	0.557902	-0.12475	0.96753	0.661568	-0.994971	0.449902	0.229034	0.935958	0.917048
A_32_P132422	-0.423258	-1.43422	-1.20931	-1.58371	-2.15069	-1.32813	-1.09975	-1.4991	-0.375049	-5.32506	0.809669
A_32_P133402	-0.201485	-0.315201	0.0598108	-0.499443	-0.220616	-0.534022	-0.697352	0.0715815	0.519867	1.81578	1.16004
A_32_P133926	2.24652	1.96938	0.80808	1.94759	2.1964	3.35293	2.03956	2.28234	2.49316	3.11925	3.59523
A_32_P13442	-0.150316	0.435537	0.0503484	0.216643	NaN	1.62073	NaN	0.700469	0.217148	NaN	-0.239709
A_32_P134556	-0.746648	-0.82727	NaN	NaN	-0.371497	-2.67652	-2.07052	0.384558	-1.43147	0.234152	-0.0469363
A_32_P135489	0.713244	-0.995739	1.02397	0.665148	-0.89432	1.43019	0.276939	0.514917	0.537901	NaN	0.606412
A_32_P135790	1.0285	1.03382	0.324636	0.438094	1.68196	0.522589	1.74464	0.94773	1.49352	1.43809	-0.510312
A_32_P136130	-0.0827643	1.05452	-0.189401	-0.738923	0.0896557	-1.51187	0.0706851	1.58548	0.836967	1.33666	0.694271
A_32_P136427	0.861001	1.40058	1.07898	1.53486	1.88693	2.27158	-0.304519	0.963318	0.853852	-2.10885	-0.948137
A_32_P136477	0.566527	1.04482	1.313	0.410451	0.542574	0.519778	2.05904	0.461019	0.120719	1.99202	0.926545
A_32_P138883	-0.198589	-0.159107	0.915599	-0.356368	NaN	0.394935	0.373389	-0.555572	0.628048	NaN	-0.1241
A_32_P138908	0.0107435	0.00978173	-0.614633	-0.658036	-0.430988	-1.21904	-0.0848243	0.302796	0.450981	2.62651	1.35404
A_32_P138933	-0.703972	-0.61615	-0.445002	-0.513055	NaN	-0.112304	0.080659	NaN	-0.862051	NaN	-0.682461
A_32_P139012	0.224242	1.06858	1.25008	0.657997	0.49798	2.229	0.676974	0.111541	0.220734	1.19829	0.450782
A_32_P139021	0.486822	-1.33679	-0.166894	-0.0816007	-0.995757	-0.148247	-0.569326	-0.448088	0.61028	0.204169	-1.06158
A_32_P139400	-0.0276012	0.132352	-0.030051	-0.256771	0.144407	0.496212	0.361923	-0.00976857	0.202668	0.978282	0.167223
A_32_P140312	-0.319148	-1.46863	-1.09262	-1.37811	-2.2976	-1.3096	-1.17937	-1.50478	-0.140429	-3.89108	0.925754
A_32_P140501	-2.98573	-5.54419	-7.98018	-6.43917	-5.21798	-7.76334	-6.34413	-6.99588	-0.327227	-6.70342	-4.54184
A_32_P142407	-0.208535	1.29016	0.00415617	0.693951	1.1711	0.686356	1.24308	-1.251	0.353479	-1.19609	-1.37516
A_32_P143530	-0.808464	-1.00693	-0.775213	-0.361556	-0.921802	-0.53841	0.212255	-1.51529	-0.398633	1.3969	-1.0192
A_32_P143824	-0.863667	-3.40905	-6.12795	-5.12463	-6.22185	-5.21281	-3.98093	-5.7537	-2.49044	-1.37711	-2.15309
A_32_P144381	-0.248851	-0.0229217	-0.126037	-0.0501065	0.291229	0.5511	0.156349	0.668162	0.806231	NaN	1.47911
A_32_P145159	-0.910356	-0.901059	-2.09833	0.0673681	-1.47507	-0.372481	0.0920864	-1.11951	-0.160044	1.22825	1.23216
A_32_P145241	-0.202156	-0.778311	-1.30087	-0.220721	-1.03323	-1.30135	-1.04702	-0.850658	-0.731628	-0.207279	-0.309261
A_32_P14737	-0.810806	-1.71396	-1.46202	-3.16105	-3.17659	-3.00953	0.322319	-0.510847	-1.2867	0.637544	0.435234
A_32_P147603	0.811753	-0.280358	-0.211117	-0.892951	-0.0863943	-0.565096	-1.19525	0.812941	2.25747	1.61149	-0.429273
A_32_P148047	-0.149093	-0.630703	-0.167922	-0.23212	1.00374	2.73319	1.61756	0.821187	-0.604412	3.00036	2.43961
A_32_P148407	-0.449159	1.5022	0.104338	1.41296	1.11281	0.337939	0.979093	2.35942	-0.611808	0.931941	0.953781
A_32_P148636	0.838584	0.689559	1.36246	1.31066	0.919834	0.475944	-0.108837	0.983973	1.36084	-0.194577	0.285421
A_32_P149246	0.83051	-1.08794	-1.27365	-2.94677	-2.13589	NaN	-2.58654	-0.330291	0.168907	0.706508	0.184464
A_32_P149735	-0.674235	0.898747	1.01057	0.690787	1.40706	1.40879	1.01192	1.35397	0.402327	1.471	3.14344
A_32_P151087	-0.158753	1.16441	0.213678	0.275749	0.38909	0.0460071	0.00596728	0.499323	0.381757	2.06147	0.728475
A_32_P15169	0.933154	0.670912	1.12134	1.64713	0.330602	1.84323	0.759915	0.701065	1.92696	1.19338	0.340071
A_32_P151782	0.76119	-2.82463	1.55141	1.08327	0.630543	0.622318	0.357182	0.65484	0.128052	0.504389	0.941386
A_32_P152046	1.09193	1.7576	0.45622	0.172698	0.141452	1.68759	1.36555	1.42545	0.872884	0.327761	0.056886
A_32_P152696	1.46929	0.226079	2.93636	2.10432	1.36898	3.05333	0.545496	2.02632	0.845716	-1.38403	-0.825347
A_32_P153604	-0.543911	0.093687	-0.0993482	-0.012326	-0.545577	0.163573	-0.260014	-0.264842	0.151074	1.50752	0.284322
A_32_P153916	-0.842095	-0.426072	0.286011	0.210149	-0.229061	NaN	NaN	NaN	-0.265948	NaN	-0.381447
A_32_P154112	1.34258	-1.33523	0.782952	0.939298	-0.161594	0.698234	-0.329332	-0.232938	-0.45784	-2.29061	-1.15054
A_32_P154139	-0.930394	-0.758207	-1.00661	-1.11087	-0.830411	-0.712027	-0.666513	-1.3836	0.239081	NaN	-0.700108
A_32_P156476	0.0209757	0.643533	-0.0340798	1.27725	0.413919	0.81729	0.564175	0.290939	0.178461	NaN	0.614788
A_32_P156549	-0.544139	0.922492	0.147648	0.422454	-0.133447	1.57395	0.951997	0.762053	-0.196492	1.54596	0.899198
A_32_P157671	0.734055	3.59458	0.651094	0.488606	-0.938676	0.325825	0.94097	2.05515	2.81839	-3.56658	-0.606571
A_32_P158253	-0.705352	-0.357913	-0.161802	-0.376249	-0.148972	-0.377671	-0.510765	-0.147365	-0.176728	1.83824	0.592772
A_32_P158543	0.114585	0.0870824	0.329972	0.4434	0.382098	0.55429	0.528141	0.23399	0.706343	2.82334	1.34108
A_32_P15887	-0.65278	-1.40267	-1.26918	-1.69278	-1.54915	-1.39213	-1.36305	-1.16483	0.157568	-4.7916	1.22273
A_32_P159289	2.86162	0.471779	3.7926	3.86212	0.99991	4.19228	0.544589	NaN	-0.345525	4.15933	3.97317
A_32_P160793	-0.0562487	-1.12292	0.859745	1.13119	NaN	-0.132539	-0.563272	-0.73766	-1.36884	NaN	-1.13662
A_32_P164061	-0.667216	0.488866	-0.204754	0.362565	-1.15334	-0.599195	-0.158027	-0.649436	0.118576	-1.8494	-1.63733
A_32_P166152	-1.09537	-0.965713	-0.82896	-0.98392	-1.26447	-0.694385	-1.00071	-1.52204	-1.19884	1.29858	0.722929
A_32_P167111	-2.42789	-3.302	NaN	-0.88796	-3.30878	-3.4516	-1.9005	-3.45732	NaN	-0.458124	-2.70535
A_32_P167212	-2.38205	NaN	0.818973	-2.9835	NaN	-3.05765	NaN	-1.05194	-0.277855	-1.02597	-0.278945
A_32_P167577	-0.778367	-0.017242	1.09423	-0.628984	0.796972	0.961415	-0.0257449	0.695369	1.4158	1.60205	0.855406
A_32_P167723	-0.307425	1.07081	0.118509	0.0976852	-1.01722	0.58287	0.577798	0.733413	0.694281	0.18369	-0.870814
A_32_P168727	1.93999	-2.20464	2.15377	2.5716	3.06025	2.38722	0.68575	2.45062	1.74789	3.77851	1.82887
A_32_P169142	0.0339651	-0.328343	0.158331	-0.315659	-0.206113	0.239374	-0.002398	-0.209099	0.1331	-1.1182	-0.58174
A_32_P169243	1.27561	0.286495	0.492592	NaN	-0.619698	-0.700602	0.659765	-0.359595	-0.260853	1.34213	0.588392
A_32_P16931	-0.757415	-0.264252	0.829647	0.166862	0.114965	0.739075	-0.696559	0.202143	0.101057	0.377937	-0.354571
A_32_P169353	3.96468	0.916594	0.520006	3.44494	0.960154	-0.246638	2.47053	3.15564	0.762563	3.95466	5.2104
A_32_P169383	0.752885	2.1481	0.670803	1.15151	0.936929	1.70412	1.96923	NaN	0.429342	NaN	-0.737193
A_32_P170436	-0.265916	-0.547087	0.373933	-0.00942188	NaN	NaN	0.225652	NaN	-1.23937	NaN	-0.966035
A_32_P170814	-0.627679	0.691353	1.87092	1.7446	NaN	1.70641	1.65259	NaN	0.395539	NaN	-1.52781
A_32_P170847	-0.758951	-0.188422	-0.331114	-0.753061	-0.384064	-0.571976	-0.796361	-0.636275	-0.605618	1.91168	0.156032
A_32_P171232	0.189392	-0.129322	1.62328	1.37394	1.81078	0.18285	1.54936	2.43863	0.597766	3.07596	3.99276
A_32_P171348	0.967292	0.33538	1.59275	-0.0423328	3.37461	1.05067	1.39294	0.713704	1.34627	NaN	1.71033
A_32_P171984	-0.212107	-1.24478	-0.958747	-1.57729	-2.34327	-1.20898	-1.18	-1.36544	-0.0741503	-4.45732	1.05809
A_32_P172002	0.250897	1.16526	0.254208	0.399287	0.543414	0.937608	0.870073	0.760174	0.840423	-0.214577	0.033429
A_32_P172198	0.228869	1.60789	0.716602	0.302764	1.80948	-0.0507212	0.0441502	0.637749	0.359084	1.27053	0.0917568
A_32_P172215	-0.83875	-1.13314	0.269801	1.78452	0.590948	2.53493	-0.646495	0.21944	1.69075	0.455211	-1.19423
A_32_P173122	-1.43212	2.49178	-1.27341	1.04965	0.323856	0.328101	0.211249	-0.0137483	0.320901	-4.23732	-2.48549
A_32_P174385	0.0303274	-1.05564	-0.0613495	-2.33448	-2.4845	-1.8244	-0.654203	-1.08568	0.686327	0.692307	-0.36097
A_32_P176200	-0.917692	-1.00967	-0.0997424	-1.30099	0.157083	-0.572905	-1.57178	-0.913309	-0.192205	1.68127	-1.00028
A_32_P176344	-0.803588	0.553431	0.296931	-0.852518	1.25782	-0.242708	-0.629025	0.84417	0.523159	1.09769	0.766712
A_32_P176902	-0.320311	-0.306645	-0.638686	-0.596921	NaN	0.831861	0.132192	-0.14498	-0.276522	NaN	-0.0721158
A_32_P177097	0.0149322	0.469547	-0.0891678	-0.927539	0.895919	-0.554327	0.171776	0.461043	-0.178626	0.614963	0.651228
A_32_P177300	1.78697	-0.850983	1.64703	1.19042	1.95735	1.88167	1.34969	2.05975	-1.3526	2.60909	1.10958
A_32_P177595	0.450112	-1.09873	2.81369	0.202417	1.05035	0.905405	0.729788	0.531662	-0.941283	0.39694	1.57827
A_32_P177741	0.0720853	2.43976	1.00719	0.816202	0.395547	1.07771	1.23724	1.29087	1.13616	6.04056	4.59644
A_32_P181107	0.8498	0.599325	0.706614	-0.913205	0.862704	1.60357	0.105932	1.37225	-0.676706	3.7755	3.06543
A_32_P182070	0.46477	2.31281	0.156164	NaN	NaN	1.56722	NaN	NaN	3.19959	0.826438	-0.162332
A_32_P182135	1.11295	-2.21421	0.98229	0.311079	-0.127581	0.592288	-1.43804	0.53492	-0.153049	-1.45393	1.1812
A_32_P182246	-0.731775	0.256743	1.32853	-0.469619	0.622094	0.249091	-0.931295	0.787387	0.301956	NaN	0.920082
A_32_P183001	-0.954742	-0.56354	0.979874	-0.468293	0.865603	-0.325029	-0.797675	0.0427459	-0.0652733	-1.2586	-0.00186437
A_32_P183451	0.825756	0.143472	-0.144971	0.0849707	-0.0624081	0.508414	-0.0350592	0.657863	0.341677	NaN	-0.799534
A_32_P184304	-0.170074	0.0733937	-0.0941005	0.484521	-0.0557829	-0.280919	-0.000127665	-0.454449	0.318498	1.6682	0.452659
A_32_P18493	-0.113885	0.564767	0.767567	-0.1685	1.052	0.76088	0.213805	-0.140142	0.256015	0.135037	0.680482
A_32_P185089	0.0300975	-0.0776193	-0.145444	-0.499512	-0.175348	-0.114345	-0.230998	-0.174197	-0.102897	1.56972	0.66423
A_32_P185628	-1.36682	0.336098	-1.68152	-1.25904	-0.835185	NaN	-0.645829	-0.843506	0.0752773	NaN	-1.6688
A_32_P18630	1.49836	0.311711	0.3732	0.395208	0.191695	0.169233	0.605211	0.420746	-0.0460571	4.49696	2.94346
A_32_P186678	-1.09443	-0.162871	-0.77168	0.330369	-1.96867	-0.852293	-0.59041	0.960218	0.0586411	-1.35847	-0.257464
A_32_P187050	-0.690346	-0.551224	-0.686176	-1.59592	0.00724838	-0.999669	-0.836105	-1.22079	1.71154	0.526404	-0.386554
A_32_P187143	0.499035	0.544067	0.711171	0.497636	0.65926	0.674622	0.128345	0.713978	0.106178	4.65841	3.17465
A_32_P190864	0.946812	0.225775	0.25362	-5.45617	0.963256	2.17991	0.488907	0.580468	1.55816	-0.146571	-0.762831
A_32_P192354	-0.89305	-2.22568	-2.41777	-3.95365	-2.24093	-4.4797	-3.06103	-2.61939	-1.70875	-0.795985	-2.04451
A_32_P192586	-0.219669	0.177773	-0.0432126	-0.160334	-0.398776	0.231683	0.785888	0.766755	0.00435693	2.63502	1.13943
A_32_P193771	-0.0864378	-1.16592	-0.220815	-0.374879	-0.667868	-0.593354	-0.685566	-1.1832	-0.339813	0.14466	-1.30011
A_32_P193952	NaN	NaN	NaN	-0.322549	1.1886	-0.88633	-1.10817	NaN	-1.05168	NaN	1.07837
A_32_P194171	-0.274146	-0.717354	0.404763	1.05144	NaN	0.857048	NaN	-0.196024	0.246789	NaN	-0.877922
A_32_P19616	0.21608	1.11534	0.579862	-0.0911686	NaN	0.108724	0.899967	0.728195	0.000634173	2.03248	0.914079
A_32_P196411	0.709847	-0.280338	1.02873	-1.29979	0.0790044	0.424582	-0.537081	0.306287	2.41774	1.53063	0.339821
A_32_P196669	-1.53681	-0.978185	-1.77571	-1.26886	NaN	NaN	-0.395022	NaN	-1.4215	NaN	-1.42496
A_32_P197899	-0.862601	0.0288042	-0.456723	0.570586	0.0229143	0.191763	NaN	-0.0894174	NaN	NaN	0.155658
A_32_P198552	0.408882	0.399843	0.0879156	-0.18844	0.0132161	0.220099	-0.361498	0.556476	NaN	NaN	1.98647
A_32_P198601	0.548429	0.667239	1.07308	0.914861	0.911779	0.275111	0.928609	0.659344	0.0946458	2.22565	1.3817
A_32_P199506	-0.485217	-0.714638	-0.289107	-1.50627	-0.440665	-1.23979	-0.872677	-1.07229	1.39529	-0.377178	0.243662
A_32_P200025	-0.150523	0.546615	0.573293	0.0315717	-0.183462	-0.103937	0.0326175	-0.0705323	0.366565	NaN	1.42314
A_32_P20040	0.132196	NaN	1.69809	-0.23867	NaN	NaN	0.678367	2.31591	0.760666	NaN	2.59764
A_32_P200429	-0.835264	0.104887	-0.173022	0.124237	0.207402	-0.0465734	0.621299	1.25132	-0.0821801	0.80943	1.03634
A_32_P200820	-0.507757	-0.526759	-0.558362	-1.13687	-0.733351	-0.578593	-0.80251	-0.700086	0.165685	2.49493	1.34157
A_32_P201620	-0.99919	-0.967832	0.0124927	0.235624	-1.27591	0.708328	-0.854738	NaN	-0.44502	-0.509513	-1.51163
A_32_P201785	-0.322943	1.06239	1.00459	-0.173801	NaN	-0.261163	NaN	0.4426	0.256811	NaN	1.15383
A_32_P201792	0.423637	0.5128	-0.0602169	-0.159177	0.922144	NaN	0.220441	0.0655453	-1.38276	NaN	0.21359
A_32_P202587	-0.889837	0.413547	-0.283646	-0.712445	-0.541399	0.627477	0.543974	-0.679771	0.0792591	2.24746	-0.015548
A_32_P202621	-0.106574	0.0165588	-0.399386	-0.190811	-0.11873	0.114721	-0.0953612	-0.00749035	0.155592	2.48166	0.853537
A_32_P202778	0.635485	-0.155334	0.776302	0.467531	0.578033	0.636535	0.31183	0.717997	-1.02907	-0.28156	0.367504
A_32_P205407	-0.463874	0.481243	0.752974	0.454218	0.0223529	0.246566	0.000668449	0.161935	-0.0777715	2.49528	1.08311
A_32_P205522	1.55379	0.670268	0.601777	NaN	0.335665	NaN	2.21709	NaN	0.786851	1.50045	1.49715
A_32_P205792	NaN	5.12741	4.44658	4.01111	NaN	5.00134	5.11467	4.39386	5.26931	6.43011	6.47564
A_32_P205913	-0.508875	0.343106	0.66411	0.333577	-0.0480447	0.743082	0.106034	0.00655864	0.737107	-0.118739	-1.60155
A_32_P206208	1.8302	0.999345	-0.119113	-0.297621	NaN	-0.281917	0.463239	-0.343945	-0.341073	NaN	8.19905
A_32_P207929	-0.236367	-0.24724	0.320887	0.318279	NaN	0.157837	NaN	NaN	-0.78851	NaN	-1.24285
A_32_P208076	-2.2505	0.777565	0.666709	-2.06483	-3.87065	-1.35211	1.64205	-0.858068	0.0675037	-2.7978	-2.23855
A_32_P208370	-0.861649	-0.424665	-0.376251	-1.19331	NaN	-0.846732	-0.68924	-0.793921	0.11526	NaN	-0.800789
A_32_P208856	-0.863897	-0.013601	0.977857	0.52139	0.916052	0.33266	0.372534	0.728782	0.594698	-0.260169	0.544984
A_32_P210691	-0.638191	-1.59019	-0.722255	-0.424702	-1.21546	-1.79674	-0.296119	-1.4224	-1.56828	3.59701	-0.147508
A_32_P210744	-1.04598	-1.83916	-1.19781	-0.841584	-1.01649	-0.919503	-0.765635	-1.09777	-0.639194	-0.318213	-1.30559
A_32_P211683	0.41042	0.783522	0.417355	0.0741499	NaN	2.39641	1.23687	-0.0687844	NaN	NaN	0.618969
A_32_P212712	-1.70952	-1.55476	-0.428188	-1.6761	NaN	NaN	-1.82245	-1.57131	-0.897731	NaN	-2.0125
A_32_P212903	0.509421	-0.563002	0.583455	0.806903	0.363798	0.397512	1.31979	0.948572	1.48414	0.328979	-0.0519418
A_32_P213358	0.483768	1.02988	0.224209	0.42179	-0.137115	0.329248	1.14229	2.51012	-0.625738	-1.13181	-0.5097
A_32_P213946	0.280885	0.4533	0.147995	1.5607	1.84272	2.77954	2.38672	1.14919	-0.0325257	NaN	1.24736
A_32_P213948	0.866776	1.05337	-1.38568	1.01701	0.419788	0.682043	0.244256	1.44498	-0.26731	2.19308	0.736154
A_32_P214860	0.876435	3.62861	-0.263446	-1.27542	-0.21413	-1.20104	-0.329422	2.60918	3.6772	2.82304	4.36287
A_32_P215745	1.1844	NaN	-1.37474	-0.592009	NaN	NaN	-1.19311	-0.28963	-1.11143	NaN	0.0522705
A_32_P21742	0.277649	-2.02385	3.06507	-0.101943	1.42062	0.0396973	-0.598621	-0.657707	0.894394	-2.21053	-0.476357
A_32_P220567	0.0214119	0.461118	-0.139344	0.306625	-0.00785093	1.58312	1.96214	0.534775	-0.110923	NaN	1.44578
A_32_P220897	1.25675	1.0096	-0.379964	2.21709	0.440709	0.130982	0.226793	1.23144	2.45386	1.67529	0.812865
A_32_P221437	-0.0183273	0.77227	0.377722	0.200921	0.823795	-0.0539146	1.08907	-0.0010883	0.23656	0.686737	-0.0155794
A_32_P221590	1.3303	1.26098	0.842322	1.24669	-0.11491	3.93466	4.42806	1.16173	0.0737544	4.92348	3.1166
A_32_P221748	1.2998	-0.560109	0.353059	1.1084	0.363454	1.45289	1.43538	0.83712	0.191577	NaN	0.0748272
A_32_P222030	-0.613437	0.368978	-0.573868	-0.688786	0.350871	-0.0707982	0.278868	0.583886	-0.401714	0.215744	1.19507
A_32_P222612	2.0208	0.856954	-0.839294	1.3584	0.642118	1.90454	0.948626	1.23057	-0.0926941	-0.833471	-0.197658
A_32_P223245	0.445076	-1.16646	-0.363924	0.0607111	-0.399168	0.299217	-0.111769	-0.511966	0.404161	NaN	-1.54054
A_32_P223292	0.180859	1.27386	0.620708	0.0151647	0.930041	0.946956	1.17705	0.626579	0.28469	2.48364	2.01462
A_32_P225328	-0.655995	-2.38171	NaN	-4.25698	2.00281	NaN	NaN	-0.657035	-2.15462	-3.4117	-1.75242
A_32_P225768	0.40544	-0.828797	0.628525	1.53795	0.239405	2.35519	0.790604	0.150159	0.51671	4.96585	2.3619
A_32_P225916	-1.82675	-1.99836	-1.3074	-0.775427	-2.24043	-1.69757	-0.962636	-2.33631	-2.81094	0.0136722	-1.68618
A_32_P226338	0.451167	0.18495	-0.371106	0.396	-0.245184	0.726186	0.352489	NaN	-0.566734	0.708009	-1.68543
A_32_P227400	1.06215	0.400026	1.59645	0.627189	NaN	0.985451	1.059	NaN	1.06628	NaN	-0.779369
A_32_P227496	0.63486	0.885313	-1.43785	1.34119	-1.2698	0.181992	0.452688	0.871565	0.959926	-0.0345763	-1.15775
A_32_P228570	0.343759	0.396468	0.658781	0.406432	-0.819537	1.71148	0.660182	0.54287	0.689018	0.0505735	-1.30733
A_32_P228601	-0.341034	-0.339869	-0.0597367	-0.420694	-0.0101231	-0.215343	-0.171045	-0.327903	-0.0972053	2.94067	1.23633
A_32_P22989	1.28669	1.30074	0.866524	0.772308	1.39719	2.17008	1.80398	1.37212	0.945934	-0.878442	1.06839
A_32_P230059	-0.550696	-0.781416	-0.715484	-1.34227	-0.93424	-0.920081	-1.11477	-0.724436	0.128926	-1.78091	1.23201
A_32_P230537	1.40036	1.16323	NaN	0.341706	NaN	3.20248	2.10729	NaN	NaN	NaN	2.26039
A_32_P231114	-0.533602	0.495413	0.815343	0.130072	1.72053	0.6192	0.0478563	-0.0452076	0.644352	1.37329	0.138805
A_32_P23187	-2.67912	-3.40282	-2.38368	-2.4728	NaN	-2.29597	-2.72301	NaN	-2.42452	NaN	-1.1435
A_32_P231880	-0.322103	-1.14675	-0.981518	-1.38872	-1.73043	-1.03768	-0.846918	-1.25016	-0.0659658	-3.92301	0.895959
A_32_P233211	-0.649616	-1.29779	-1.17475	-1.60581	-1.4508	-1.26436	-1.02015	-1.26037	-0.0982548	-3.76542	1.0164
A_32_P233569	-0.835375	0.302884	0.20389	0.792307	NaN	NaN	NaN	0.220547	NaN	NaN	0.814505
A_32_P234543	0.779644	0.307317	-0.905841	0.214893	1.413	1.88003	2.74873	0.807273	-0.0653071	0.450962	0.761359
A_32_P234913	-0.514735	-1.09493	-1.08655	-1.57614	-1.49079	-1.16533	-1.18176	-0.954872	-0.0155051	-3.13958	0.901757
A_32_P235293	-0.517607	-0.253597	0.663542	-1.57122	-1.56794	-0.452651	0.0623236	0.640826	-1.38643	0.32287	1.80376
A_32_P24431	1.07448	-0.458195	-1.06975	1.47928	NaN	0.249561	1.75362	NaN	-0.487586	0.389091	-0.0802181
A_32_P25380	0.155367	0.29803	-0.755085	-0.138228	-0.26085	0.470474	1.00071	0.274644	-0.500371	-0.171399	-0.795329
A_32_P25809	0.621601	1.12741	-0.272642	-0.43742	0.285139	0.389062	0.355876	0.814224	-0.207954	-0.309259	-0.0479924
A_32_P25838	0.0700134	0.0799614	-0.241408	-0.199187	-0.30674	0.161034	-0.314757	0.233309	0.0957262	3.21125	0.266665
A_32_P26721	2.19849	4.23394	3.93713	3.26736	NaN	3.5279	3.79846	3.95747	2.69781	NaN	4.42176
A_32_P28528	-0.692699	0.239662	-0.169666	-0.121904	-0.0873366	-0.263245	-0.184714	0.323479	-0.374374	-0.249034	-0.582835
A_32_P30187	-0.12077	-0.145964	-0.43212	-0.579486	-0.150857	-0.126156	-0.162824	-0.187829	0.171933	6.92392	4.83786
A_32_P31992	-0.327437	2.34177	-0.566775	0.972162	0.537809	-0.451461	0.869037	1.1967	0.531359	-1.22422	-0.0981194
A_32_P32315	-4.94405	-4.36398	-5.00598	-5.07866	-5.22504	NaN	-4.4676	-5.39351	-4.8139	-2.38352	-2.35994
A_32_P32463	-1.84276	-4.12904	-3.97511	-0.819763	1.34178	-0.704595	-3.71875	-5.09958	-3.96153	-2.18014	-1.28878
A_32_P32923	0.425178	-0.91292	-1.09474	-0.0881141	-0.238504	-0.837979	-0.310361	-0.334417	-0.23696	-1.17631	-0.863044
A_32_P331700	0.106841	-0.660324	0.873005	0.012753	NaN	NaN	0.0935189	1.51577	0.140445	NaN	4.78883
A_32_P34064	0.816988	-0.189999	0.298885	NaN	0.727293	0.642649	1.46007	0.419228	0.02501	NaN	0.959752
A_32_P34201	0.403759	-0.438692	-0.0229208	-0.557627	0.237683	0.273282	-0.390372	0.578913	0.194078	1.51058	0.193431
A_32_P35031	-0.810754	-0.929176	-1.14726	-1.81956	-2.15648	-1.51723	-1.93714	0.163782	-0.908812	-1.15814	-0.781714
A_32_P36075	0.303899	-0.117191	-0.0233225	-0.365452	-1.67693	-0.0941543	-0.438606	0.0710912	0.533912	-2.04093	-1.24565
A_32_P36412	-0.0955244	-0.087745	0.320517	0.214452	1.97761	0.532275	-0.119566	-0.404923	0.280137	1.80509	-1.25473
A_32_P36767	-0.409085	NaN	-1.07824	-0.88703	NaN	-1.20204	-0.515512	-1.58288	NaN	NaN	-1.21692
A_32_P37943	-0.458772	-0.673679	-0.675639	-1.54305	-0.891311	-0.636684	-1.0103	-1.05963	-0.135777	-1.84599	0.91521
A_32_P38228	-0.0632723	0.883752	0.682748	0.628443	1.77175	0.159428	0.45475	0.422369	-0.468394	-0.523844	-0.530749
A_32_P38806	0.615736	0.21876	0.640385	-0.0272976	0.935332	-0.179219	0.517333	0.188269	0.016028	1.13847	-0.428345
A_32_P39991	0.485573	NaN	0.893023	1.19691	0.119852	NaN	1.38671	NaN	0.590347	NaN	-0.396142
A_32_P40375	0.684836	1.10473	1.5536	1.63889	1.16441	2.65992	2.6208	0.829528	0.640441	2.56878	-0.128736
A_32_P41203	0.332	0.752789	0.210509	0.808799	0.338327	0.1698	0.234214	0.138974	0.200272	2.68822	1.04225
A_32_P41235	0.432813	0.230549	0.36605	-0.152243	1.13086	0.0416011	-0.407907	-0.869698	-0.163276	NaN	-0.930608
A_32_P41594	-1.55897	1.51194	0.79869	0.162093	-0.627454	1.36218	-1.26619	1.70307	-1.8613	1.15439	0.604351
A_32_P42149	0.30799	0.501696	1.1454	0.256257	-0.52217	0.325735	1.00122	1.47491	0.256469	1.907	1.64843
A_32_P42213	-0.310256	-0.771167	-0.335295	0.185927	-0.515642	0.103386	-0.97394	-0.106799	0.581928	0.0262604	-1.10475
A_32_P42666	0.778214	-0.34117	0.312665	0.99405	0.679791	2.01914	3.01342	0.263985	-0.0179379	1.2462	0.64741
A_32_P4349	-0.0582844	0.171561	-1.12992	-2.06993	-2.20196	-3.12919	-1.2365	-0.356731	-0.424556	-2.0757	-2.01071
A_32_P44932	1.64097	0.482301	-0.709411	0.0879406	1.39444	0.207851	2.98396	3.0312	2.6533	2.05813	-0.252977
A_32_P45087	-0.423023	-0.110896	-0.910184	1.14503	0.688994	0.329211	0.743045	-0.624026	0.49224	-1.43525	-1.26327
A_32_P45727	-0.861267	-0.146482	-1.30071	-0.617807	NaN	-0.63517	-0.199778	-1.0962	NaN	NaN	-0.630474
A_32_P4608	-0.267894	-0.192328	0.835013	0.449662	-0.94627	1.35913	-0.119125	0.290318	0.186893	0.128728	0.606836
A_32_P46112	-0.358712	0.463036	-0.239054	-0.047696	1.25741	1.9125	1.26702	0.455038	1.25636	1.13441	0.59652
A_32_P46700	-1.73136	-2.14801	-0.737921	-1.10519	-0.356559	-1.79242	-1.66194	-1.97836	-2.21925	-2.8107	-2.01524
A_32_P46954	1.9203	0.376816	0.717063	NaN	NaN	NaN	-0.296197	0.638341	-0.246895	NaN	-0.455581
A_32_P47166	-0.924364	-0.256721	NaN	-0.677061	-0.48597	-0.257894	-0.00753764	-0.860432	-0.210059	0.805699	2.3481
A_32_P48066	-0.162262	-0.297572	0.372047	-0.441836	-0.092137	0.132182	0.732534	-0.193115	0.728228	-1.81902	-1.00906
A_32_P4882	-1.93752	0.788635	NaN	-1.23616	NaN	NaN	-1.02785	-0.942106	-3.03546	-1.84681	0.593256
A_32_P49035	-0.337373	-1.33339	-1.645	-2.50479	-2.92032	-0.429571	-1.23414	-1.73212	-1.83606	-1.83275	-2.73413
A_32_P49392	0.0352589	0.0331105	-0.125673	-0.818365	0.982408	-0.504621	-0.244634	0.88341	0.0708098	NaN	0.58648
A_32_P51313	1.01408	-0.088599	-1.48458	0.122554	-1.00391	NaN	-0.744704	-0.136837	-0.557812	NaN	-2.00594
A_32_P51714	-0.617684	0.0605193	0.0900351	0.641749	0.210361	1.47066	0.183628	0.58916	0.42815	2.83895	0.603092
A_32_P52046	0.629155	1.40149	1.75684	-0.304176	-1.65476	1.94108	3.02883	3.09179	1.20601	3.95641	2.68086
A_32_P52144	-0.840207	-0.162998	0.0258153	-1.0168	-0.991396	0.79566	0.161847	-0.248323	-0.935939	0.748369	-1.23467
A_32_P52153	1.66214	1.04797	2.5141	1.57492	NaN	-0.557428	-2.85614	4.41698	-3.20071	3.15413	0.522319
A_32_P53670	0.804215	0.243602	-0.493986	-1.57099	0.193438	-0.913876	0.417863	-0.124895	-0.557382	0.942628	0.370594
A_32_P54260	0.23522	1.59294	1.49717	0.282102	1.61943	1.54104	-0.146168	2.32098	1.8014	NaN	0.997592
A_32_P55414	3.31192	0.599272	2.2537	1.68762	5.07574	4.42446	3.59303	2.26384	2.67483	0.392673	0.781734
A_32_P55799	0.39689	1.64017	-1.03866	-0.592502	NaN	NaN	NaN	0.556288	1.19658	NaN	0.480048
A_32_P57002	-0.811191	-0.934382	0.0730013	0.314754	-0.547557	0.92695	-0.677038	0.154703	1.22017	1.1347	0.0997376
A_32_P61074	-0.709253	-1.42663	-1.25114	-1.90398	-1.94706	-1.41941	-1.55699	-1.43245	-0.273999	-4.85006	0.979157
A_32_P61708	2.24377	0.775993	0.566049	1.36464	NaN	3.32707	1.52554	1.22533	1.06205	NaN	0.840428
A_32_P62137	0.0901123	0.391429	0.356829	0.217338	0.390055	0.856783	0.581151	-0.0258281	-0.135907	1.68214	0.0509601
A_32_P62480	-0.334089	-1.45708	1.20042	-0.437993	-0.916917	0.499114	-0.805455	NaN	NaN	NaN	-0.95936
A_32_P6274	-0.504213	0.637391	0.87748	1.63947	0.755864	0.447098	0.292701	1.05023	0.382874	-1.0719	0.29254
A_32_P63886	-2.35918	-1.93548	-2.27303	-3.31633	-3.77439	-3.77463	-2.29661	-3.73723	-2.27488	-0.206239	-1.79382
A_32_P64025	0.171959	-0.323616	0.310104	-0.0230948	0.331069	1.1783	1.52058	0.415286	-0.121362	4.17522	2.05429
A_32_P64832	0.767495	-0.938677	NaN	-1.93659	-0.630346	NaN	NaN	-1.38493	NaN	NaN	-0.767722
A_32_P64894	-2.30924	-1.39203	-2.03345	-2.58428	-3.48238	-3.01632	-3.59843	-2.86419	-2.95142	-0.127489	-1.34441
A_32_P64928	-1.10906	-1.00818	-0.979172	-0.354735	-0.408009	-1.46204	-1.47509	-1.44787	-1.52532	-0.929782	0.051274
A_32_P65371	-0.405063	-0.157057	-0.904388	-1.3138	-0.91251	-1.06047	0.547631	-1.00862	-0.207347	-2.38623	-0.424797
A_32_P65530	-0.688157	-0.136813	0.451367	-0.402693	0.582739	0.671501	0.699795	0.197674	0.120771	-0.910384	-0.00633627
A_32_P65793	-0.53612	-0.978218	-0.78617	-1.6115	-0.978927	-1.01513	-1.05443	-0.777161	0.00656544	-4.19475	1.46511
A_32_P67223	-0.447976	-1.49547	NaN	NaN	NaN	NaN	-1.22885	0.712652	-1.36179	NaN	-2.26135
A_32_P67355	0.190639	-0.549793	0.996302	0.52206	-0.777912	0.828079	-0.248469	-0.486482	-0.457252	0.783869	-1.69813
A_32_P68516	0.444274	-0.723927	0.391552	1.111	0.0343995	0.179583	0.831281	-0.848559	0.935562	-0.482421	-1.96634
A_32_P69379	0.235229	1.20251	0.944029	-0.0119304	1.56504	1.18392	0.213978	0.97441	1.54045	NaN	1.13475
A_32_P69386	2.02261	2.45626	1.8658	1.49555	1.11303	2.32984	2.98606	1.82574	1.25375	4.50867	3.02378
A_32_P69653	0.0871914	1.28197	0.596622	0.814391	1.52309	0.833011	1.75402	1.68078	-0.330418	-0.521211	1.02242
A_32_P69987	-1.52837	-3.74841	-1.64287	-2.3888	-3.74432	-2.77589	-2.20171	-3.17154	-2.39313	-3.16707	-2.52098
A_32_P7105	-0.275582	0.16774	-0.0594754	-0.405441	0.404224	0.113965	-0.364055	-0.157213	0.00164444	NaN	-0.499752
A_32_P71113	-0.57649	0.337922	-0.899526	0.31878	1.16313	0.249611	0.471213	1.32366	0.414674	0.38478	-0.205866
A_32_P71183	-0.28126	-0.597746	-0.105467	-1.42594	-0.903277	-0.812652	-1.39577	-1.27752	0.816247	-0.426201	-0.305112
A_32_P71864	-0.466065	-1.43586	-1.18362	-1.63981	-2.19956	-1.31175	-1.15501	-1.54318	-0.286086	-5.28903	0.95194
A_32_P721983	-0.723648	0.0374061	-0.330806	-0.390999	-0.0572768	-0.80795	0.375221	-1.5775	0.397156	-0.831338	-0.575871
A_32_P72887	-0.466869	0.148218	0.0447015	0.0243228	-0.284672	0.489152	-0.305711	-0.18055	0.450543	1.72355	0.290825
A_32_P73184	0.258703	0.392262	-0.137892	-0.0951107	0.0883402	0.150314	-0.159989	-0.109847	-0.781888	NaN	0.716966
A_32_P73491	-0.373321	0.683526	0.239381	1.34896	-0.197068	0.857196	1.3358	0.787854	0.592461	NaN	1.41456
A_32_P73580	-0.347346	1.08356	0.944778	0.815286	0.591167	2.43389	1.88474	0.430996	-0.190075	3.89979	2.92313
A_32_P73717	-0.321442	0.171219	-0.954385	-0.426223	-0.647495	-0.795168	-1.50726	-1.61036	0.459519	-0.580364	-1.015
A_32_P74778	-0.248687	-0.433741	-0.339482	-0.365381	0.0489268	-0.496922	-0.243908	0.117456	0.270164	1.65754	0.973145
A_32_P74901	-0.267534	1.21969	0.8945	0.260777	0.27533	-0.602882	1.81568	2.68421	-0.0891998	-2.66917	-0.212028
A_32_P75141	-0.608464	-3.20455	-3.13247	-3.44895	-6.95968	-2.31699	-4.26877	1.68148	-1.28384	-3.53251	-1.07107
A_32_P760762	2.28797	-3.32237	0.875388	1.20987	-0.870526	0.660053	-1.30125	-0.53135	-1.69607	1.70389	0.655805
A_32_P76122	-0.0502315	-0.811728	0.7748	-0.449218	0.0349587	0.26076	0.690073	-0.00611764	-0.496904	-1.67717	-0.288415
A_32_P77759	-0.505002	-0.696795	-0.738254	-1.40806	-0.752727	-0.723579	-0.975209	-0.671379	0.0187423	-0.81212	1.233
A_32_P78164	0.384423	0.318952	0.248015	0.501892	-0.475813	0.678206	0.0803523	0.328975	0.192431	1.321	0.0555118
A_32_P78488	1.27301	1.49083	-0.247723	-0.132727	-3.80644	-1.58746	-3.62333	0.945925	0.706201	-1.37604	-1.02496
A_32_P78876	-1.13161	-0.0872509	0.0171512	-1.0469	NaN	-0.997032	-0.331272	0.264213	-0.719772	NaN	-0.88498
A_32_P80295	0.0813415	1.03668	-0.289899	0.00939238	-0.59207	0.160103	1.41346	-0.330965	1.07183	0.450154	0.490503
A_32_P80587	1.04275	1.55199	1.47439	NaN	NaN	1.64905	3.12909	2.6235	0.969229	NaN	1.42353
A_32_P82293	-2.11896	-4.82114	-4.43458	-2.62012	NaN	-3.52069	-2.50908	-3.01426	-3.53183	-4.78364	-1.2188
A_32_P83174	-0.231542	1.12431	0.43326	0.491768	0.764389	1.39169	0.860135	0.148858	0.799599	NaN	-0.939645
A_32_P83795	-0.540529	-1.00888	0.721813	-1.54682	0.552255	0.582224	-0.364483	-0.735082	0.0852366	2.65105	0.443693
A_32_P84119	0.121718	-0.358744	0.730797	0.687689	-1.29338	0.379424	0.219778	-0.882462	0.156886	-1.44292	-0.273059
A_32_P85711	-0.671408	-1.16455	-1.10778	-1.7056	-1.1962	-1.30167	-1.29529	-1.0755	0.131865	-4.78629	1.1135
A_32_P85880	0.304198	1.79338	0.486963	0.638237	1.70538	1.64285	1.38613	1.17718	0.578839	2.41631	2.78457
A_32_P86009	-0.6881	-0.276364	0.40083	0.173612	-0.238938	-0.355927	-0.268314	-0.133697	0.283939	-0.717158	-0.614304
A_32_P86494	-0.23251	-1.10015	-0.937276	-0.497389	0.0995673	-0.100704	-0.444141	-0.760229	0.248381	0.818834	-0.613953
A_32_P86616	0.200763	-0.498374	1.02193	0.425384	-0.0921227	0.0398741	0.633117	NaN	-0.0486104	NaN	-0.746431
A_32_P8806	0.111563	-0.927718	-0.570432	-1.15027	-0.127262	1.05206	-0.0216585	0.126295	-1.0457	-2.99496	0.149528
A_32_P885123	-0.94832	1.59412	0.15128	0.281527	0.797435	0.251021	-0.37839	-0.110125	-0.134843	1.0386	-0.108232
A_32_P8857	-0.867058	-0.732525	-0.435718	-0.751381	0.483534	-0.312412	-0.883091	-0.772054	0.652133	1.60672	-0.0707885
A_32_P89480	-0.6687	NaN	-0.402054	-0.939166	NaN	0.996228	0.0101965	NaN	-2.30026	-0.429349	0.489805
A_32_P8971	-0.696077	-1.87275	-0.0453373	-1.28425	0.063808	0.13871	-0.671512	-0.0698377	-1.34122	2.43262	0.728074
A_32_P90178	-0.450894	-0.591838	-0.670379	-0.982327	-0.703817	-0.504486	-0.837248	-0.0731671	-0.0908676	0.332278	1.07574
A_32_P91156	0.0356243	-0.424159	0.249747	-0.376742	-0.201604	0.212105	0.0290382	-0.00856012	0.127285	-1.33402	-0.58605
A_32_P92922	-0.38043	0.462569	1.74549	1.53969	0.0558068	0.61827	0.591901	NaN	0.247915	NaN	-0.752057
A_32_P93584	-0.731834	-5.14245	0.310729	0.53488	-4.96679	-0.920536	-5.74012	-4.44319	NaN	0.208293	-1.094
A_32_P93792	-2.10799	-1.37165	-2.05269	-1.57393	-1.63347	-2.19981	-0.789831	-0.967901	-1.59476	-0.592714	-0.758306
A_32_P94521	0.134785	-0.509532	-0.547121	-1.45311	-1.33542	-0.966817	-1.66188	0.117007	0.227373	-3.64202	1.37141
A_32_P95502	-0.676148	-0.071428	-0.417285	-0.250659	0.736825	-0.816554	0.254341	-0.386698	0.293983	1.15733	0.340787
A_32_P96124	-0.0236608	-0.95958	-0.0493235	-0.107983	-0.140462	0.541314	0.00783363	-0.629959	-0.296659	NaN	-0.384462
A_32_P9707	0.277036	-0.23021	-0.324742	0.410823	-0.232268	-0.114793	-0.303913	-0.213129	0.528134	1.42789	0.915647
A_32_P98854	2.34429	1.72989	1.11104	2.73159	2.60475	2.55043	2.25808	2.35094	4.14855	2.11265	-0.308718
A_32_P9924	-0.642533	0.289495	1.89994	1.80189	-0.100048	2.10909	1.06863	1.77827	1.5978	0.376974	0.266606
A_32_P99399	-0.237497	-0.631042	-0.0976393	0.724642	0.653941	1.98015	-0.589205	0.936058	-0.422773	NaN	1.87883
A1BG	-0.823887	-3.78426	-4.46844	-5.06206	-4.31915	-4.45357	-4.68356	-4.47617	-1.305	-0.617664	-2.34688
A2ML1	0.28955	1.2208	0.306388	0.178797	0.559303	0.542813	0.446234	4.23699	0.701406	3.76962	1.53489
A4GALT	-0.110933	-0.04008	-3.48893	-4.86492	-4.83507	-4.8409	-4.69126	0.0122344	-1.14434	0.463574	0.40457
AA019203	0.67899	-2.40745	0.372055	2.6215	-0.143722	2.26792	0.394157	1.28271	-0.37761	NaN	-2.04573
AA042935	-0.759032	-1.53166	-0.705371	-1.63735	NaN	-0.492986	-0.930424	NaN	NaN	NaN	0.0599825
AA043564	-2.61007	-1.16638	-2.46319	-2.60139	-2.51282	-2.4727	-2.05521	-3.09085	-0.47264	1.40039	-1.41102
AA045093	0.496265	-0.317422	-0.401268	-0.75955	-0.221039	-0.330779	0.316607	-0.600375	NaN	NaN	3.92399
AA065042	0.378359	-0.784618	1.27778	1.25499	-0.370112	1.58434	0.187862	-0.485581	-0.778383	2.72295	0.452716
AA085955	-0.777589	NaN	0.379858	0.574265	-0.557949	NaN	0.0756621	NaN	0.195105	NaN	-1.79715
AA114874	-0.147982	0.770995	0.879469	0.259642	1.28186	0.35449	-0.323037	0.737871	0.489621	1.16091	0.517332
AA126789	-1.96456	-4.54947	-3.55072	-4.50395	-2.13898	-5.30795	-2.41348	-3.97157	-3.13838	-1.52825	-3.76448
AA150211	1.229	0.853704	1.54185	1.93957	0.869261	1.22105	0.335012	0.870559	0.417561	0.120295	0.403892
AA151106	-0.351959	-0.345252	-0.427979	0.258155	-1.49069	-0.254296	-0.345693	0.0203044	-0.178687	0.51052	-0.930994
AA155810	-0.58904	0.376371	0.731615	0.774868	0.902674	-0.0789613	-0.295158	0.71041	0.555081	-0.418758	0.231367
AA176161	-0.697807	-1.37727	-0.389614	-0.746279	-1.81507	-0.495436	-1.2043	-2.2063	-1.32718	-1.02473	-2.09013
AA181259	-0.632696	0.220183	-2.25429	0.102528	-1.48226	-0.675727	-1.11481	-1.25026	NaN	NaN	-1.1684
AA230176	0.167818	-0.182918	-0.399619	-1.05724	0.102813	0.220791	-1.40986	-0.789944	0.966286	1.89404	0.427227
AA233733	-0.245465	-0.815975	-0.64641	-0.642555	-0.135384	-0.699907	-0.616797	-0.638287	0.294448	NaN	1.87523
AA235034	-0.335361	-0.333631	0.554556	-0.883732	0.15828	-0.425698	0.567667	-0.914726	-0.606737	-0.768609	-2.56084
AA279208	-0.111832	0.845176	-0.708721	-0.297568	0.196395	-0.760322	0.192363	0.407045	-0.105838	-0.594413	-0.980811
AA282192	0.0460054	-0.0651871	-0.038574	0.140668	0.255704	0.17195	0.0557144	0.610926	0.026401	1.74885	0.456626
AA291137	-0.456951	0.683556	-0.118674	-0.439011	-0.877962	0.565197	0.310162	-0.59549	-0.00695518	-0.50604	-0.467612
AA292106	-2.24789	-0.910295	-1.78836	-1.71903	-4.63619	0.550102	-1.57227	-1.34031	-1.11561	-1.38403	-0.362903
AA296664	0.686936	-0.0156176	-0.359688	0.834359	NaN	0.439226	0.487772	-0.0129652	NaN	NaN	0.647229
AA303143	-1.33364	0.403662	-0.3886	-0.842822	NaN	-0.936772	-0.803863	-0.747106	-1.69977	-0.936198	-0.0231151
AA307830	0.765448	1.87559	NaN	-1.00551	2.63466	-0.186128	1.58535	2.94995	1.67401	1.1799	-0.269066
AA334114	2.38259	1.93709	2.03554	2.13888	-3.88982	0.745753	1.03577	0.943605	2.42876	0.630825	-0.00745209
AA359500	1.20969	0.895322	2.43319	0.705573	1.69043	3.80261	2.04491	1.40878	-0.138348	NaN	1.28339
AA360388	-1.10607	-1.34761	-1.30303	-1.69173	-1.53353	-1.14813	-1.58388	-1.70248	-1.14634	-0.767999	-0.418519
AA418814	-0.797714	-0.353177	-2.38313	-2.1091	-1.69262	-1.65193	-1.50664	-1.33842	-1.02408	-1.43411	-0.580284
AA420998	-0.214447	0.491836	0.0527965	-0.218864	0.54881	-0.053977	0.982035	0.0363161	0.229523	1.38576	0.106192
AA424402	-0.558898	-1.1636	-0.26084	0.202373	-1.66517	-0.633979	-1.13925	-0.572361	-0.80913	-3.16717	-1.26369
AA427821	0.0137345	-1.58089	0.49498	0.142174	-0.724972	1.10016	0.35513	-0.990823	0.473489	2.22897	-0.026928
AA431401	-1.32905	-1.89731	-0.648254	-1.36833	-1.53829	-1.22728	-1.31598	-2.29908	-1.0929	0.89578	-0.977629
AA435826	-1.03233	-0.294615	-0.657894	-0.00564365	0.959374	-0.280958	1.07191	0.38604	-0.477631	2.18734	-0.0222216
AA436686	0.931586	1.03759	0.600259	0.604499	1.44198	1.88613	1.87382	1.06393	1.17164	0.65394	0.635627
AA451906	-0.589499	-1.95615	-0.649599	-1.40808	-1.149	-0.9499	-1.96833	-1.27472	-0.597641	1.32432	0.281172
AA464246	0.352784	0.20732	-0.849353	1.85587	-0.17323	-0.882953	0.843618	1.38035	2.49347	2.80408	1.21725
AA465699	0.39683	0.943791	0.440755	0.8435	0.449572	0.55381	1.05305	0.667836	0.251406	3.59124	1.17227
AA479896	-0.196845	0.518584	-0.627964	-0.0076988	0.792983	-0.0179682	-0.275202	-0.0761827	0.467736	1.32186	1.4053
AA484677	-0.925005	-0.280191	-2.39561	-2.13233	-1.78718	-1.64091	-1.5839	-1.55706	-1.12934	-1.67284	-0.822017
AA490192	0.0648488	0.416592	-1.33825	-0.996136	0.538561	-1.10441	0.783162	0.365337	-0.849869	-0.501029	-1.07939
AA495894	-0.451607	0.165681	-0.267102	0.773224	1.83081	1.12442	1.40629	-0.227332	0.4273	2.79233	0.353542
AA512897	-0.983017	NaN	-0.845352	NaN	-0.936593	-0.232713	-2.04616	-0.739866	NaN	NaN	-0.991759
AA532655	1.0527	0.346617	0.345811	-2.11836	-3.34766	-0.0539099	0.00730356	0.346683	0.44305	0.359774	0.559165
AA554330	1.79128	-2.45425	-2.07992	1.57826	-0.666093	0.682434	-5.49611	0.146685	-0.946914	1.83681	1.62435
AA554768	-1.62894	1.11908	-1.57702	-2.03015	-2.83819	-2.24354	-0.820089	-0.0823221	0.00780554	-1.04369	-1.77093
AA564209	0.344263	1.31968	0.853133	-0.174903	-0.0199747	0.0672803	0.70087	0.472458	0.0699905	0.920319	0.33337
AA583689	0.521101	0.328613	0.943418	1.24068	0.906974	0.882274	0.681402	0.495184	NaN	NaN	-0.780665
AA586832	0.41359	-0.0563868	1.59878	1.16307	NaN	0.897244	0.282306	0.661177	NaN	NaN	-0.698817
AA593970	1.03527	4.159	1.13293	-1.3884	-0.157177	1.72602	4.06284	0.460546	1.35764	-0.261327	1.08484
AA594808	0.0380995	-1.36861	1.01735	0.285231	-1.45729	1.99679	-0.00211661	-0.749384	-0.854139	2.76065	0.532238
AA601031	-1.85657	1.5175	-1.57031	-1.87964	-0.780319	2.66526	-1.22433	-1.28899	-0.884878	-1.10652	-2.16357
AA601902	1.381	2.14163	0.398538	1.93925	1.75387	1.77468	2.03742	1.10407	1.281	NaN	1.55906
AA608624	0.17685	0.154628	-0.123281	-0.759099	NaN	0.644606	-0.0276964	-0.523838	0.173648	NaN	-0.158177
AA627222	-2.60093	-4.11577	-5.4154	-6.19377	-5.89807	-5.15588	-4.8718	-5.63812	-4.57799	-1.83902	-4.04716
AA630774	-0.154524	-0.657034	-1.64335	-1.58123	-0.900446	-1.11211	-0.370929	-0.757829	-0.41533	NaN	-0.37684
AA631975	NaN	1.32331	NaN	0.0478784	1.25756	-0.303485	2.02519	1.79758	0.810618	1.12721	-0.406898
AA639753	-1.06547	-1.29554	1.17818	0.630322	-1.2927	2.05425	0.523916	-0.945559	-0.0193518	0.112531	1.5952
AA653580	-0.675245	-0.166403	0.992544	0.456185	-0.400723	-0.964796	0.579148	NaN	-0.0607205	NaN	1.61451
AA662695	-0.136137	-0.949103	0.438171	-0.0207945	0.0773075	0.9223	-1.22708	-0.396237	0.182973	1.98374	0.263378
AA665072	0.979959	3.30751	2.38111	2.26125	1.61475	1.27566	1.98265	4.24423	1.63402	0.88209	0.877083
AA693695	-0.870505	-0.523393	-0.515739	0.0508729	-0.508873	0.0908782	0.423802	-0.683463	0.330872	NaN	4.00606
AA714039	0.32945	-2.35975	0.0222832	-0.387813	-0.175615	-0.880341	-0.512398	0.622397	-0.246247	1.61469	0.13149
AA714537	-0.0185749	-0.154527	0.132199	-0.568458	1.08048	-0.265842	-0.604791	0.568351	0.741576	1.12643	0.365514
AA719641	NaN	-3.15729	NaN	NaN	-4.2199	-4.98148	-3.44791	-4.1972	NaN	-3.88894	-3.85803
AA725389	-0.252571	-0.10085	0.148649	-1.00964	0.179009	-0.451019	-1.17424	-1.36302	0.272283	1.97676	-0.0969222
AA725860	-0.322399	-1.34385	0.338957	-0.329105	-0.224053	0.842363	0.065657	0.0718181	0.691199	-0.876678	-0.769806
AA743218	-0.195753	0.477072	0.935706	-0.379686	-0.150491	-0.00952345	0.773732	1.05274	0.573469	-0.572186	0.429215
AA765447	-0.998546	1.10941	0.604456	0.21449	0.328025	0.314426	-0.0896366	0.816994	0.25818	NaN	0.268418
AA768672	0.765733	-0.220612	0.253857	-0.352131	-0.0467973	-0.25087	0.216265	0.240329	1.02364	1.35838	-0.67527
AA779434	-0.324452	0.282462	1.82612	-0.800351	0.912735	-0.288322	-0.273847	0.217022	0.0386328	-0.82324	-0.89277
AA780798	-1.23035	-2.15116	-1.55213	-1.92929	-2.25706	-1.352	-2.30791	-2.54395	-0.638696	-1.60314	-2.23198
AA807805	0.251267	0.267071	1.92941	1.09218	0.614629	1.19106	-0.156788	0.500761	0.171255	1.64107	1.48498
AA807824	-0.625577	-0.944381	-0.948405	-1.53573	-1.17167	-1.16177	-1.32033	-0.990548	0.128791	-1.5534	1.24444
AA807922	-0.460421	0.182205	-0.173918	-0.128147	-0.0928429	0.0201905	-0.0149121	-0.341365	0.00948041	0.861753	-0.0427258
AA837799	2.11971	-5.60625	-6.13187	-7.03371	NaN	-6.22923	-6.29111	-6.83272	0.110928	-1.92226	0.92682
AA843546	-0.394777	-0.718583	2.29318	1.66854	-0.0359419	1.13597	-0.639843	0.0368755	NaN	NaN	-0.23436
AA856716	0.608216	0.338071	0.769941	-0.0863124	-0.239061	0.941718	0.477453	-0.682167	0.375454	NaN	-2.26515
AA861995	-1.80872	-1.67855	-1.40072	-1.66751	NaN	-1.06244	NaN	NaN	NaN	NaN	-0.340817
AA873311	1.8422	1.48671	-0.496101	0.596137	1.80958	0.00872129	2.32453	0.699404	2.59951	1.73633	1.29129
AA876351	-0.849235	-0.23428	0.582427	-0.0297812	0.576812	0.179619	-1.3969	-0.414725	0.514412	1.71034	1.25302
AA878126	1.63024	3.5063	1.7051	1.56699	0.625926	2.16529	2.45148	2.28843	1.21637	0.705936	0.614117
AA887631	0.843647	0.596034	1.44349	1.28796	1.40038	1.5657	1.57752	0.90687	-0.253923	0.255699	-0.32789
AA902595	-1.34259	1.30931	1.47111	0.104694	-0.0290785	NaN	0.742214	NaN	-1.58326	NaN	-0.831615
AA903587	0.378652	0.120061	0.569423	0.280007	0.218032	-0.698315	0.208992	-0.360572	-0.294674	-0.254118	-0.888986
AA903779	0.655181	0.90421	0.724169	0.538995	0.588253	0.344698	0.02162	-0.205889	0.174867	1.84031	0.596942
AA908257	-0.16225	-1.27349	0.687522	0.692804	-0.0688485	1.02567	0.501581	-0.208997	-0.322782	NaN	0.374295
AA912913	-1.20349	-1.74864	0.564692	0.326411	-1.19535	0.840246	-1.32194	-0.940623	-0.0838096	NaN	-1.16947
AA971667	0.398965	0.0314414	-0.468766	0.0194812	0.28259	-0.44605	0.531261	-0.364512	-0.368151	0.0383327	-0.87936
AA972037	-0.695018	-1.68032	-1.04131	0.50334	-0.869566	1.347	-1.46673	-0.805021	0.550595	NaN	-0.0574144
AA974271	-0.213471	-0.10846	-0.587282	-1.243	-2.42813	-1.06646	-0.0511322	0.197749	-1.40884	-1.37467	-1.3156
AA991174	-0.639427	-0.522209	0.729479	-0.265344	-1.33184	1.22429	-0.547474	-0.086162	0.0897017	-1.45541	-0.670255
AAAS	-0.118729	-0.948764	0.231853	0.00550572	-0.313837	0.589384	-0.879792	-0.439289	-0.691655	1.07235	-0.252262
AACS	0.05642	-0.67593	0.122701	-0.394056	0.324472	1.15804	-0.314193	0.405599	-0.493087	-0.144442	0.12269
AADAC	-2.7363	NaN	-0.238096	-0.910039	NaN	0.238527	-4.60328	-4.62535	-5.69712	1.4791	2.78347
AADACL1	-0.452647	-0.633832	-1.10737	-0.595876	-0.519265	-2.93848	-0.288601	-2.10319	-0.2933	-1.74557	-2.20383
AADAT	-1.5537	-0.859922	-0.0115452	NaN	0.515257	1.90123	0.859197	0.671855	-1.50031	-1.50219	-2.07416
AAK1	0.134987	0.582908	0.938689	-0.170618	0.320561	-0.570783	-0.456193	0.892882	0.213945	NaN	0.862759
AAMP	-0.641539	0.447453	0.351892	-0.694227	-0.636218	-0.00807524	-0.0794057	0.593042	-0.0998634	-0.724776	0.648835
AANAT	-0.146494	0.162247	0.0598165	-0.0633936	0.359706	0.173241	0.00719078	0.0829711	-0.0135581	1.59592	1.13524
AARS	-0.307765	0.984682	0.541184	0.597029	1.0199	-0.150867	-0.176949	1.23287	1.17781	-0.765774	0.816558
AARSD1	0.242342	-1.10738	-0.216644	0.817153	0.336252	0.303738	-0.369407	-0.10766	-0.759769	-0.125151	0.379193
AARSL	0.335956	0.210874	0.950616	0.530434	0.530924	0.514769	1.19586	0.67139	1.16132	0.40422	-0.209819
AASDH	-0.273922	1.0486	-0.0132058	0.799373	1.52307	0.291432	1.38821	2.16657	0.513265	-0.485474	0.0197146
AASDHPPT	0.40653	0.692321	-0.323125	0.984968	0.701348	-0.247839	0.229243	1.79999	0.377477	-0.952971	-0.259188
AASS	-0.456174	-2.01993	-3.00823	-4.41318	0.884975	-4.67367	NaN	-3.04712	-2.11758	0.0126443	-0.67677
AATF	-0.428661	0.395375	0.899327	0.546286	0.345253	0.761274	-0.0189389	0.355536	0.403889	0.930382	0.959548
AATK	1.82242	3.94766	1.44836	3.88003	0.0541978	3.41859	0.528352	3.88395	0.999853	1.00974	3.38927
AB002449	1.62838	-0.473854	-0.20184	-0.520558	1.13903	-1.20568	-0.104078	0.779565	-0.849211	1.50293	0.95474
AB011149	0.396711	1.23948	0.109724	0.148123	0.833358	0.910456	2.43419	1.13849	1.80312	NaN	0.620444
AB016902	-0.290662	0.434576	-0.219128	-0.205867	-0.382129	-0.257652	-0.56747	0.0202902	0.22303	1.89011	-0.0862612
AB019568	-0.55352	0.528557	0.586975	-0.158948	1.30254	-0.480346	-0.439227	-0.11737	0.937084	1.45888	0.469987
AB027122	-0.372246	-0.201935	-0.353934	0.185239	NaN	-0.383813	-0.268304	0.0943836	0.193007	3.60646	1.21558
AB046850	-0.193304	0.659067	-0.41045	-0.201531	0.736894	1.24624	-1.64008	1.89004	-1.54887	0.319005	-0.0851252
AB055226	0.436617	-0.286681	0.574169	0.175265	0.226149	0.718714	0.40866	-0.0369581	-0.703639	0.237964	-0.387108
AB063751	0.264351	-0.587427	-0.43712	0.967985	NaN	-0.782115	-0.866793	-0.0864699	-0.243609	NaN	2.8334
AB074268	-0.43975	-0.5607	-0.656136	0.175348	-0.143522	-0.708626	-0.814106	-0.511552	-0.0911897	3.4349	2.38221
AB096249	-0.615557	0.387596	-0.438277	1.75744	0.558207	0.0596993	0.322298	-1.10037	-0.703974	0.82798	0.318122
ABAT	0.369627	3.09477	-1.03889	-2.16982	0.440135	-2.12143	0.177593	0.746386	-0.156288	2.69986	1.03701
ABC1	-0.596746	-0.496369	-0.117081	-0.686576	-0.149	-0.284614	0.220127	-0.55226	0.339801	-1.55718	-0.995346
ABCA1	0.522365	-3.60146	-4.10297	-3.66226	-4.21008	NaN	-0.918627	-2.26975	-1.88039	-1.26976	-1.04649
ABCA11	0.0987157	1.19293	-0.605135	1.56944	0.247511	0.137811	0.031253	1.42041	-0.62647	-0.226026	0.07803
ABCA2	0.174449	-0.816366	0.275424	-0.12408	1.28633	0.872826	-1.20187	1.37889	-0.445189	-0.133821	-0.786069
ABCA3	2.46158	1.04139	-0.649671	3.10995	3.71348	3.93978	1.87131	1.8261	2.63376	2.99062	2.505
ABCA5	-0.292168	1.29446	0.669168	0.788799	2.35178	1.48158	2.53672	1.53316	1.25123	2.54127	2.48503
ABCA7	1.49786	1.88876	0.940631	0.706246	3.16028	3.6753	2.35149	2.84877	1.50397	0.224658	-0.00263583
ABCB10	-0.490029	-0.640964	-0.660207	0.786386	-0.0372426	0.619841	0.267742	-0.791043	-1.07741	-1.21118	-1.70573
ABCB6	0.273404	-2.58257	-3.30009	-0.183703	-1.55354	1.52429	-1.68119	1.26073	-2.00928	0.823967	-0.234952
ABCB7	1.38094	1.10777	1.13818	1.44298	1.85633	2.07343	1.11498	1.05488	1.29402	2.14202	1.35725
ABCB8	-1.48205	-2.15122	-0.677142	-0.971726	-2.09555	-0.673062	-2.41889	-2.06652	-2.03235	-0.563315	-0.699315
ABCB9	-0.609116	-1.3341	-0.871772	-0.420836	-0.236426	-0.684118	-0.156574	-0.675368	-0.965916	-0.979151	-1.10974
ABCC1	-1.90463	-0.366086	0.270413	-0.523237	-1.20108	-0.360104	-1.26861	-0.862469	-0.57332	-1.69782	-1.84508
ABCC10	-0.75155	-1.79638	-0.706847	-1.38702	-1.35722	-0.018423	-1.01277	-0.449855	-0.615728	0.452539	-0.0657455
ABCC2	-1.38506	2.11797	1.20379	-0.389545	NaN	4.909	1.69386	0.123427	0.000653523	NaN	-0.573631
ABCC3	1.57576	2.27897	2.83821	3.79477	-5.44703	4.40396	2.9842	3.85388	2.17559	3.8057	2.15692
ABCC4	-0.822322	-0.831211	-0.34278	0.337532	-0.634346	-1.50575	-0.78711	-1.02938	-1.72658	-3.01117	-2.74679
ABCC5	0.363211	0.137092	1.04639	0.00294584	1.0317	1.14004	-0.734795	1.53067	0.53357	1.60433	0.403351
ABCC6	1.94545	-0.585168	1.85547	-0.0825875	-0.00383578	0.543919	-0.485637	1.26263	2.98669	4.32179	3.63445
ABCC8	0.19596	0.715285	1.0388	-0.0654826	-0.436553	0.715311	-0.25652	-0.279271	0.372397	6.68163	6.17799
ABCD1	-0.147758	0.479301	-1.31022	-0.215814	-1.49999	0.707339	-0.784349	-0.535234	-0.0682484	0.738765	-0.511849
ABCD3	0.647278	-0.535194	2.08581	1.55045	-0.347913	1.30533	0.00881738	0.294129	-0.731561	-2.24159	-0.606714
ABCD4	0.559404	0.0386843	1.48541	0.960795	1.65002	1.36112	1.29302	1.95731	1.39869	2.62491	1.07759
ABCE1	0.124468	0.0874121	-0.44734	0.547794	0.749689	0.748837	1.05579	0.526722	0.69171	-1.78505	-1.0071
ABCF1	0.155901	-0.119502	-0.0722698	-0.361126	-0.495133	-0.341272	-0.15594	-0.0590655	0.620932	-0.391187	0.100926
ABCF2	-0.467634	-1.13419	-0.0568247	-0.334305	-0.135255	-0.000808827	-0.987445	-1.66996	-0.678823	-1.50903	-1.50875
ABCF3	-0.365487	-0.22564	-0.4763	-0.396254	-0.732886	-0.564147	-0.296493	-0.455954	-0.398426	1.06753	0.284062
ABCG1	5.81695	5.36449	1.18024	4.17165	NaN	1.66359	-0.132138	4.08679	3.33647	5.65996	4.62545
ABCG2	1.00364	-1.79147	-3.11674	1.81253	-3.06974	2.8321	-2.22908	-2.58703	2.54345	0.0247864	-1.08949
ABHD1	2.00425	NaN	2.38398	1.46804	1.19529	2.42334	NaN	1.78995	5.44807	NaN	2.48665
ABHD10	-0.431128	0.358052	-0.313973	0.463005	-1.12833	-1.33688	-0.672871	-0.113862	-0.612732	-1.63982	-1.23339
ABHD11	0.789718	0.398393	1.51095	2.55297	-0.443364	2.15545	0.920428	1.50687	0.48318	-0.0521524	0.0133858
ABHD12	0.376679	1.50883	1.04031	1.672	0.693706	0.951489	1.43115	1.40474	1.64533	1.20082	0.259969
ABHD13	0.337619	0.511894	0.939763	0.661855	0.411247	0.198954	1.45687	0.266283	-0.458868	-0.646871	-0.101926
ABHD14A	-0.422251	-1.7616	1.32787	0.431655	1.21894	0.218387	-0.0397822	-0.650077	0.805644	2.83457	1.48898
ABHD14B	-1.1316	-1.61257	1.35552	-0.186169	0.827145	0.914405	-1.65475	0.828088	0.6963	1.26654	0.726778
ABHD2	-0.746815	-0.105643	2.13311	1.10631	-1.14407	0.334261	-0.51293	1.05676	-0.78003	-0.600597	1.62982
ABHD3	0.6196	3.48436	1.58477	2.30388	1.89308	1.91008	2.34654	2.00936	0.951213	-0.320442	1.50512
ABHD4	-0.35007	0.728224	-0.792261	-2.0146	-0.0611518	-0.894379	0.394519	-0.646884	0.144839	0.531712	-0.00675076
ABHD5	-0.64563	-1.10861	0.345285	-0.346504	-1.36077	-0.234598	-0.55493	-1.49211	-0.902934	-0.185648	0.330928
ABHD6	1.12948	-0.84772	1.55941	2.07924	1.87035	0.222882	1.34698	-0.778358	0.186415	2.02671	1.20379
ABHD8	-0.0182402	0.0605974	-2.09095	-3.55403	-0.528854	-2.24256	-3.07745	0.526443	0.464637	0.208508	0.272968
ABHD9	-1.24113	-0.945058	-1.48075	-1.70148	-1.27759	-0.950268	-1.07465	0.876435	-0.471186	-0.815207	-0.0219326
ABI1	-0.567709	0.636925	0.162452	-0.268223	-0.455756	-0.355213	0.722494	0.551644	-0.660276	-0.670498	0.0914954
ABI2	0.390794	0.0013584	-0.631072	-0.33209	0.550185	-1.76708	-0.901192	0.447598	-0.674477	-1.46356	-0.829608
ABI3	-0.562375	-0.356844	-0.232107	-0.494644	-0.037536	-0.215177	-0.143261	-0.279163	-0.634986	3.7904	2.6455
ABL1	-1.26209	-1.30017	-0.905822	-1.10374	-1.079	-1.1212	-0.843915	-1.15242	-0.490941	0.255331	-1.04839
ABL2	-0.0241606	2.9128	-1.72381	-2.31364	-0.158219	-1.22502	1.93299	-0.680452	0.739608	-1.07805	-2.06543
ABLIM1	0.693567	1.15351	2.09426	2.12935	1.34925	1.9642	1.28577	2.91464	0.226571	3.10639	3.33114
ABLIM3	1.23218	2.73788	0.692814	-0.484016	-0.708224	-3.78182	-0.722966	-3.33922	1.18593	-0.275068	-1.18731
ABR	-0.18732	-0.114381	-0.191799	0.495848	-0.586078	0.271955	0.215662	-0.743298	-0.422418	0.713068	0.507866
ABT1	-0.321441	-0.0927055	0.263729	0.0457481	0.160144	-1.10862	0.590197	-1.62134	-0.420187	0.129438	-0.235825
ABTB1	0.587319	1.06959	-0.68772	-0.14461	0.291555	-0.826879	-1.00036	0.603121	0.264818	1.96225	1.73201
ABTB2	0.698964	1.87233	1.47474	0.0561488	0.138671	0.242274	1.87441	-0.045403	2.06643	0.130755	-1.49153
ACAA1	0.106748	-0.682861	0.87894	1.09427	0.00155977	1.14767	-0.475909	-0.513687	0.881482	1.50179	1.247
ACAA2	0.89993	-2.42483	0.619868	2.02296	-0.377789	1.34925	-5.25654	-0.628915	0.116709	1.41975	0.190443
ACACA	0.288231	-0.305335	1.31468	0.830418	0.768645	1.31837	-0.00129306	-0.123421	0.392688	0.467626	-0.729046
ACACB	-0.883775	-0.764053	-0.332773	NaN	NaN	-1.39964	-0.787605	0.615726	-1.08367	NaN	3.09722
ACAD10	-0.410321	-1.2366	-0.101794	-0.0570519	-0.338515	0.43016	-0.108015	0.550929	0.776363	0.204876	0.637046
ACAD11	0.160683	1.46541	1.58011	0.475925	NaN	-0.158725	1.68789	NaN	0.248092	-0.709877	-0.487446
ACAD8	0.828677	1.17139	1.1291	1.92415	0.780585	0.466102	0.448425	0.601282	0.804877	1.21193	0.801827
ACAD9	-0.0934417	0.0979339	0.787372	1.57023	0.464766	0.345711	-0.832733	0.180317	0.0712088	1.77987	0.424204
ACADM	1.05816	-0.212864	0.415434	NaN	1.10708	-0.613785	0.219166	1.2592	-0.296806	-0.477736	0.788748
ACADS	-0.267313	0.469179	2.17411	0.867476	1.5918	-0.154705	-0.355522	0.898417	0.675699	0.982486	2.45494
ACADSB	-1.22279	0.264095	0.817908	0.965172	0.597693	0.27699	0.326388	-0.255691	0.636791	0.317672	0.471731
ACADVL	0.430558	0.390579	0.420586	-0.0357661	0.649573	-0.911383	0.543028	-0.239997	0.828011	1.36537	0.432545
ACAT1	-0.16744	0.0719756	-0.131209	1.93437	1.35972	-0.0218568	0.225631	-0.688229	0.948623	0.559939	1.44051
ACAT2	0.860198	-1.10962	0.399361	2.00488	0.742053	2.66753	-0.876155	-2.40047	-0.590366	0.656722	0.0361712
ACBD3	-0.813444	0.332396	-1.57779	-1.28669	-1.09314	-2.17578	-0.233906	-0.684882	-0.961028	-1.72815	-0.860704
ACBD4	-0.00963908	0.598409	0.479688	0.308936	1.47277	-0.270043	-0.424275	0.590544	1.49905	1.66294	1.05136
ACBD5	0.876468	1.11793	0.930523	0.840444	1.19765	1.5459	1.25335	1.32771	-0.471339	0.0529907	0.521566
ACBD6	0.0133344	0.133481	0.676315	-0.23546	0.0217143	-0.25185	-0.168715	0.100736	0.252114	0.18223	-0.226686
ACCN1	1.02755	0.282004	0.462296	0.597242	0.861144	0.643365	0.813157	0.164415	-0.0905535	1.0615	0.225453
ACCN2	0.857849	-0.888466	-0.228723	-4.88017	2.42531	-0.571277	-1.15126	1.50157	-0.343231	0.966523	-0.32678
ACCN4	-0.917944	0.563334	-0.785732	-0.130663	NaN	-1.41138	0.0440142	-0.989471	-0.760159	-0.639784	-1.22819
ACD	0.113213	-0.41139	1.09842	0.795313	0.0981348	0.5749	0.270234	0.758057	0.195607	1.14745	-0.348136
ACE	-0.537196	-0.965611	-0.545778	-0.632825	-0.743486	-0.37389	-1.00014	-0.340742	-0.529711	NaN	-0.339263
ACHE	-0.332195	-0.317433	-1.464	-1.01053	-1.19431	-1.10474	-1.24419	-1.12406	-1.21767	-0.054706	-1.27531
ACIN1	0.128503	0.646491	0.597281	-0.747495	-0.00753692	1.1539	1.01361	-0.766995	-0.342805	0.953463	0.531899
ACLY	0.219826	-1.5801	-0.296034	-0.371726	-0.674707	0.549783	-1.84185	-0.171936	-1.1334	-1.8739	-1.54362
ACN9	0.50113	-0.549935	2.07554	0.88843	0.24946	1.99584	-0.390154	-0.419582	-0.151656	-0.466421	0.0621592
ACO1	-0.997398	-1.59116	-1.83401	-0.515307	-0.638242	-1.20469	-1.03343	-1.10097	-1.2072	0.481512	0.307977
ACO2	0.0672724	-0.00391794	-0.132898	0.45673	0.728227	0.858433	0.157055	1.39881	0.560922	1.85301	1.76473
ACOT11	-1.26404	0.479444	1.24855	0.538907	-2.05656	1.95371	-0.398703	0.344237	0.404718	1.51417	1.07416
ACOT2	-2.06646	-4.46621	1.04608	-0.411722	0.44497	0.445388	-2.66713	-0.251348	-0.133777	0.827444	0.629879
ACOT4	0.346502	-3.15188	4.17209	-2.56746	-0.864604	3.39257	NaN	2.74661	2.56056	1.77673	1.19886
ACOT7	1.12453	-0.131222	-0.718058	-0.63479	0.0622919	0.0116808	-0.850863	-1.77742	0.200419	-2.86513	-1.76341
ACOT8	1.36833	-0.720991	0.0137032	-0.191174	-0.46133	-0.344845	-0.00733535	-0.0489917	0.910946	2.26143	1.11533
ACOT9	-0.0425669	-0.674461	-0.197198	0.0537485	0.125391	-0.566872	0.818399	-0.593982	-1.17546	-1.91975	-1.32588
ACOX1	-0.668552	1.31453	0.54757	0.908915	0.585638	0.983295	0.107748	0.136339	0.310361	0.664123	1.17449
ACOX2	-4.96964	-5.8827	1.16644	-5.52426	1.77511	-1.96307	NaN	-5.98796	-5.69072	0.466702	-0.685705
ACOX3	-1.04714	0.246138	-1.91859	-1.41253	-0.70828	-1.52636	-1.04681	-1.24556	-1.37054	1.47035	1.7026
ACP1	0.103928	0.994575	0.0771678	1.37322	0.822847	0.270123	-0.22124	1.3798	0.794391	0.822899	1.13266
ACP2	-0.829599	-0.274803	-1.4385	-0.124231	-0.855737	-1.55619	-0.834046	-0.569023	-0.26252	0.057245	0.352989
ACP5	0.803801	-0.291676	-2.83815	-0.0678016	-2.73828	2.175	-2.48237	-2.7739	-2.38766	7.68436	7.91476
ACP6	1.64444	1.05664	3.77215	2.77174	NaN	2.03872	0.800264	2.53162	3.01795	2.39184	1.05782
ACPL2	-0.194584	0.611737	1.25134	3.14424	2.44368	1.60662	1.88466	2.32052	1.35041	1.83872	2.19128
ACPT	-0.684989	-0.152614	-0.37195	-0.611733	-0.784219	-0.0570622	-0.288846	-1.15641	-0.169087	3.94253	0.60033
ACR	0.142086	1.35488	0.113936	-0.236429	0.828538	-0.365746	-0.0261274	0.486876	1.36707	2.46889	0.584051
ACRBP	-0.892054	1.07002	-0.0795872	-0.655396	0.522977	NaN	NaN	0.92929	NaN	NaN	2.34483
ACRC	0.718583	1.43071	-1.14585	1.70048	1.28692	1.36449	1.50399	2.72541	1.71888	1.86769	-1.08216
ACSL1	1.22315	0.769681	-0.284972	2.48756	-0.489546	1.92999	1.11737	2.36668	-2.26386	0.677031	2.31129
ACSL3	1.20907	2.3911	1.2799	0.836057	0.745981	0.546607	1.56148	0.233776	-0.857296	-0.504864	0.57443
ACSL4	-0.787761	-2.06563	-1.24953	-0.182756	-0.702106	-0.789666	-0.496772	-1.51328	-0.557925	-2.31735	-1.29929
ACSM2	0.585557	1.10115	NaN	NaN	0.763829	0.542959	NaN	0.757025	0.14168	3.49594	5.31005
ACSS1	2.69696	2.59758	3.44626	3.78945	-4.12725	3.13612	-3.3693	3.59951	2.80509	6.25567	4.88496
ACSS2	1.6135	0.811742	0.497247	0.971594	0.574329	3.1363	1.21902	-0.0975917	1.72985	2.7707	2.28025
ACTA2	-4.40762	-4.28259	-4.35653	-4.71263	-4.26346	-4.57219	-4.53667	-4.72098	-4.11862	-0.731479	0.400298
ACTB	-0.997518	-2.1134	-2.42324	-1.73483	-2.20383	-1.51999	-1.70896	-3.42918	-2.1037	-2.464	-1.47684
ACTC	-1.64259	-1.61898	-1.88798	-1.73032	-1.58326	-1.74693	-1.75703	-1.85218	-2.0676	3.30088	2.51937
ACTG1	-0.931335	-1.79937	-2.28701	-1.81348	-1.86384	-1.83064	-1.61499	-2.65657	-2.73898	-2.60456	-1.61645
ACTG2	-4.88424	-4.21216	-4.54191	-5.03976	-3.90966	-4.89564	-5.1785	-4.86159	-3.87133	6.16567	6.37579
ACTL6A	0.256783	0.221822	0.59517	1.2933	-0.279853	0.313205	0.232641	-0.0963873	-0.0767551	-0.530356	-0.869117
ACTL6B	-1.01007	-0.699713	-1.00116	-1.02483	-0.524296	-0.937854	-0.737303	-0.973486	0.274743	NaN	0.565105
ACTL7A	-0.300764	-0.288323	0.0022139	0.693387	NaN	-0.159675	-0.345569	-0.170172	-0.371434	1.96476	0.80535
ACTL7B	-0.976217	-0.797099	-0.823444	-0.713299	NaN	0.00262063	-0.836211	-0.725378	-0.512892	NaN	-0.648979
ACTL8	-0.946498	-1.2601	2.7566	3.40928	NaN	2.07636	-0.817151	6.45317	-1.3815	NaN	-1.67275
ACTN1	-2.31093	-1.93801	-2.61115	-2.91615	-2.41999	-2.53122	-2.06402	-2.86114	-1.10012	-1.83685	-1.02942
ACTN3	-2.70034	-2.2055	-2.46224	-2.6544	-2.6456	-3.1156	-2.63459	-3.06715	-1.44808	-1.99337	-1.29345
ACTN4	0.623317	-1.05692	-0.948575	-1.31413	-1.59721	-0.171893	-0.148342	-1.00229	-1.08091	-0.992073	-0.832494
ACTR10	-1.65001	-0.199105	-0.939654	-0.589778	0.00798814	-1.43125	0.0592071	-0.288873	0.273361	-1.38027	-0.0887035
ACTR1A	-1.07973	-1.24396	-1.11442	-1.79371	-2.00781	-2.01978	-0.835871	-2.56217	-1.51762	-0.579169	-0.706489
ACTR1B	0.153086	0.246799	0.423342	-1.04099	0.490497	0.00830147	-0.274767	0.918245	-0.876238	0.226454	1.0632
ACTR2	-0.338236	-0.098076	-0.391217	-0.128539	-1.1241	-0.33114	0.382956	-1.07092	-0.651102	-3.09097	-1.38389
ACTR3	-0.434797	0.121224	-0.666453	-1.43513	-1.16703	-0.44882	-0.243827	-1.01084	-1.98199	-2.6108	-1.09454
ACTR3B	1.46447	0.703125	2.66162	3.17919	1.19112	2.06738	1.50449	1.30262	2.15683	2.30612	2.02132
ACTR5	0.877656	2.02037	1.89969	2.58404	2.69143	2.63392	2.80417	2.29819	2.35879	-0.0580227	-0.147824
ACTR6	-0.0889815	-0.133305	-0.70838	0.241345	0.537911	-1.04922	-0.787217	-0.206016	-0.0799337	-0.77319	-0.467333
ACTR8	-0.0222001	-0.964721	0.0875612	-0.473916	0.161641	-0.798289	-0.599584	-1.75508	-0.325053	0.031581	-0.298329
ACTRT2	NaN	NaN	NaN	NaN	-0.234867	-0.454635	-0.113934	-0.585025	-0.653959	NaN	-0.70368
ACVR1	-1.32775	-0.383615	-1.42399	-1.67524	0.00708881	-2.4647	-0.752162	-1.21397	-2.17419	-2.04905	-1.66373
ACVR1B	-0.0181968	0.125174	-0.141898	-0.298181	-0.217449	0.0269575	-0.0362409	-0.255672	0.144303	2.81897	0.903143
ACVR2A	-2.28065	-1.68726	-2.74817	-2.89523	-2.80559	-1.65781	-1.43195	-2.29155	-2.78472	-3.14562	-2.48407
ACVR2B	1.9311	3.55367	2.68151	1.56837	2.49395	1.97766	2.59918	1.31583	2.85889	2.63642	2.98158
ACY1	0.408207	-0.993175	1.47006	0.653961	1.02891	1.69093	-0.993939	1.15914	1.01596	1.90775	0.994543
ACY1L2	3.27593	3.88121	4.59123	-2.37609	-1.33226	4.39928	5.83146	4.35323	4.91652	3.20909	3.10787
ACY3	-0.359232	-0.266139	2.1619	3.06251	NaN	2.05051	-0.588224	1.29487	0.404899	NaN	1.82826
ACYP1	0.265525	0.298257	0.771128	1.17976	1.21217	1.75724	0.941544	1.75929	1.13179	-0.55602	-0.95623
ACYP2	1.68427	0.0687636	-1.96119	0.296892	1.73593	-3.29166	0.159364	0.328702	0.82979	1.15542	1.29659
AD7C-NTP	1.10195	1.91049	1.03138	1.04353	NaN	NaN	NaN	NaN	0.653739	-0.804208	-0.452097
ADA	0.822577	1.33568	1.62817	0.945534	1.8617	-1.71167	-0.320743	1.47441	NaN	NaN	3.69017
ADAL	0.998412	0.680836	-0.037374	1.37898	2.00018	-0.14258	-0.271598	0.630553	0.153353	0.249126	-0.331733
ADAM10	0.68073	1.49739	-0.626685	-0.268187	2.09277	-0.475977	-1.24721	0.545695	-0.706881	-1.09019	-1.78197
ADAM11	1.36951	-0.456774	-0.535726	0.165228	2.69584	-0.109089	0.470236	0.329177	0.456777	NaN	0.329592
ADAM12	-4.49947	-4.2724	-4.2147	-4.61682	-4.18643	-4.09525	-4.49824	-4.31442	-4.07555	-2.54439	-2.85353
ADAM15	-0.272828	-0.470712	-0.765956	-0.302966	0.293971	0.284809	0.37799	0.243601	0.441999	-1.43319	-0.476212
ADAM17	1.56088	3.45761	-0.0230312	0.679308	0.870119	0.373808	1.03977	2.02402	1.92524	1.39149	0.089634
ADAM19	-3.16267	-3.22465	-3.57858	-3.60794	-3.57877	-3.47735	-3.53727	-3.55434	-2.9948	-2.96018	-2.66796
ADAM23	-2.79352	-3.43586	-4.81726	-5.67299	-5.76877	-5.65304	-5.6997	-3.75358	-3.29189	-1.89742	-3.27025
ADAM33	-1.64877	-1.16949	-1.37251	-1.59399	-1.07394	-1.47488	-1.59164	-1.27772	-1.07729	3.25772	1.48463
ADAM6	-0.27141	0.129139	0.187769	-0.00648291	-0.107945	-0.288379	-0.321663	-0.624269	0.064545	NaN	0.799515
ADAM8	2.25533	8.0144	4.05344	2.31758	3.96081	3.16345	4.19138	4.13694	5.93859	4.58249	3.14374
ADAM9	-2.09175	-0.974103	-1.94073	-0.483023	-1.38385	-1.40593	0.729678	-0.92397	-1.08219	-3.09153	-1.82618
ADAMTS1	-6.32354	-7.09216	-7.15989	-7.50231	-6.97406	-7.35435	-7.56255	-7.65952	-6.92753	-3.02127	-2.11198
ADAMTS10	-0.960595	NaN	-1.61547	NaN	NaN	NaN	-2.26357	-1.58999	-1.72683	NaN	-1.62782
ADAMTS12	-2.50842	-4.40215	-4.6572	-5.1889	-5.22987	NaN	NaN	NaN	1.79326	-3.30671	-3.18116
ADAMTS13	0.45849	-0.0977706	0.280116	-0.0262375	1.69615	-0.320336	0.180529	2.01014	1.55716	4.92648	3.22817
ADAMTS14	-0.517895	-0.013526	-0.380473	-0.413408	-0.00311014	0.385111	-0.135395	-0.0981745	-0.287517	1.44034	-0.419931
ADAMTS15	0.00208784	-0.561552	-0.558984	-0.873105	-0.306694	NaN	-1.05412	-0.542709	NaN	NaN	-0.256317
ADAMTS17	-1.12893	-0.829001	NaN	-1.75184	-1.13308	NaN	-2.28305	NaN	NaN	NaN	-0.718281
ADAMTS2	-2.12552	-2.85126	-2.87537	-3.03792	-2.88738	-2.59912	-2.7519	-3.00986	-2.67403	2.33515	0.480454
ADAMTS4	-3.26163	-2.94482	-3.27293	-3.49436	-3.19605	-2.94387	-3.33669	-3.63093	-3.01459	-1.04892	0.784712
ADAMTS5	-5.13788	-4.46632	-4.59829	-4.69913	-4.27705	-4.46117	-4.58135	-4.43564	-4.69809	0.422951	2.60995
ADAMTS7	0.16414	-0.462627	-0.721437	-0.226216	-0.747859	0.138025	-0.372458	0.398371	-0.368449	0.206629	0.741135
ADAMTS9	NaN	1.64542	1.4039	NaN	2.57419	NaN	NaN	-1.2479	2.12534	3.01112	1.16542
ADAMTSL1	-3.75634	-3.432	-3.76314	-3.79611	-3.6714	-3.24977	-3.29506	-3.51036	-3.77355	-1.68117	-2.73272
ADAMTSL2	-0.29782	0.125986	-0.797949	0.24581	-0.918058	-1.03908	-0.41876	-0.442925	-0.831749	2.21407	1.26755
ADAMTSL4	1.75744	2.03518	1.32405	0.763908	1.05634	1.97735	1.77266	1.23919	4.03929	NaN	2.18783
ADAMTSL5	0.0419599	-0.251294	-0.807264	-1.23046	0.824242	-0.97773	0.259629	-0.762013	-0.66384	0.0486432	-1.2685
ADAR	0.326519	0.74963	0.501522	0.481262	0.426058	-0.048158	1.00744	0.926115	0.6471	0.271844	-0.508331
ADARB1	0.354057	-1.9313	-2.17294	-2.92231	-0.0846458	-3.05965	-0.300133	-1.427	-1.35425	0.0216718	-0.404802
ADAT1	-0.588233	-1.00198	0.3672	0.0795811	-0.57952	-0.824732	-1.40282	-0.713573	-0.598525	-3.05732	-1.08589
ADC	-0.389117	-0.105494	-1.17957	-1.36839	-0.379058	-2.09331	-0.865787	0.558994	0.145312	0.0155745	-1.67667
ADCK1	0.269685	-0.440596	1.20953	0.974419	0.426137	1.07789	1.00631	0.651142	1.77608	0.525931	0.63081
ADCK2	-0.0850278	2.15532	0.956763	1.11101	1.10208	1.41062	-0.104748	0.541239	0.310856	0.838417	1.28525
ADCK4	-0.0809512	-0.305125	0.73689	-0.205676	0.354698	-0.879413	-0.41946	0.26238	-0.746393	-0.886563	-0.203656
ADCK5	0.466674	-0.299863	0.403898	0.53543	-0.0516167	0.133673	-0.202584	0.470006	0.45258	0.636685	0.309112
ADCY3	0.139946	0.530027	-0.606697	-4.77389	0.803455	1.33901	0.834342	0.598489	0.640953	-1.03408	-0.688383
ADCY4	-3.45183	-4.29075	-1.31074	-2.58995	-4.28066	-0.260226	-4.39123	-1.40466	-2.21742	1.82391	0.0965678
ADCY6	-0.830061	-1.19712	0.290017	-0.289893	0.66679	0.351314	-0.99815	0.616617	-0.583761	-1.34703	-0.265668
ADCY7	-1.96809	0.329022	0.0233075	-1.05789	-4.30376	-2.19549	-1.1238	0.438326	-1.22037	-0.733324	-1.91236
ADCY9	-0.577326	-0.449801	-1.25092	-0.10464	-0.505808	-1.19171	-0.734768	-2.1642	-3.07573	-0.195377	-0.969363
ADD1	-0.424452	-1.0709	-1.83951	-0.81381	-0.750788	-1.14898	-0.0395284	-1.04621	-1.67265	-0.0149581	0.0791073
ADD3	-0.519624	-1.3908	-0.23569	0.0856783	-6.78164	-0.885291	-0.428415	0.647267	-0.947633	-1.35724	0.141076
ADFP	-2.29735	-5.69027	-2.10292	-6.30778	-5.95098	-1.05841	-6.49105	-1.14823	-1.83359	-1.59444	-0.608172
ADH1C	-1.76025	-1.34096	5.15989	0.171103	-1.53117	-0.29692	-0.686785	-0.858854	-1.29603	6.89995	7.52062
ADH5	-0.715559	-1.38501	-0.994228	-0.704379	0.00711759	-1.9824	-1.26131	-0.980248	-1.2719	-1.24911	-0.206207
ADH6	-1.48758	NaN	NaN	-1.08202	1.76275	0.402866	-1.16764	NaN	0.271099	NaN	0.838331
ADI1	-0.671767	-0.0718762	-1.30796	0.131508	-1.05595	-0.202642	-0.321148	-0.60669	-1.00251	1.20786	1.52262
ADIPOQ	0.265176	0.985528	0.326153	0.684866	0.780439	1.59987	1.43587	0.738176	0.46635	-1.84409	0.133264
ADIPOR1	0.747196	0.772983	0.379319	-0.422874	0.0457867	0.18163	0.659754	0.424193	0.0357562	0.569749	0.606645
ADIPOR2	0.403568	1.07925	1.9593	1.53202	0.496588	0.40816	1.26616	1.18984	-0.0246271	0.946553	1.22694
ADK	0.601952	0.680945	-0.459499	-0.113569	-0.31664	0.692085	-0.521146	-0.247801	0.280092	-0.804474	-1.15119
ADM	-0.111334	1.87933	-3.53006	-6.52202	-5.3703	-2.60504	-6.71151	-1.46207	2.61426	-1.92665	-0.822203
ADM2	-2.02231	-0.594525	-1.86186	-0.619716	-1.30574	-2.22481	-3.03745	-1.09302	-0.850684	-0.782132	-0.513143
ADMR	NaN	NaN	0.663867	NaN	-0.0529858	0.390872	NaN	-0.283932	0.41765	NaN	0.826646
ADNP	1.47369	0.927031	0.681334	1.48227	1.32801	0.958017	1.39178	1.44985	0.722005	-0.681679	0.417862
ADORA1	-0.997822	-3.36367	-2.46013	-2.6428	-2.10228	-3.1424	-3.38324	-1.88594	-2.195	-1.85884	-2.82804
ADORA2A	0.330743	1.71531	0.54963	-0.0641479	1.5698	1.68254	0.863819	0.700295	2.90721	1.64786	1.90067
ADORA2B	0.818278	0.484766	1.56968	-5.60574	NaN	1.17026	-0.559494	-0.172751	1.67885	-3.89241	-5.1778
ADPGK	-0.794298	0.47524	0.822342	0.798099	0.476125	0.513913	0.0771087	-0.230982	-0.188273	-0.57127	-0.842982
ADPRHL1	2.01352	0.104812	1.331	2.36338	1.54393	0.954894	0.472964	1.40776	2.81609	4.24167	3.13461
ADPRHL2	-0.0310278	-0.350773	0.0631153	-0.650742	-0.421589	0.0455871	-0.0877973	-0.417342	-0.123649	-1.18206	-0.1844
ADRA1D	-0.126124	0.14047	-0.12981	0.0526824	0.0632903	0.251194	0.0911799	-0.127929	0.65097	4.75813	3.53435
ADRA2A	-0.0902584	-1.28404	2.57969	3.81979	-1.57199	NaN	NaN	NaN	NaN	NaN	2.00918
ADRA2C	3.07698	2.24957	1.9053	3.27486	2.8927	-3.71628	-3.99005	-3.95434	-0.96314	1.64058	1.01246
ADRB2	3.63247	-2.44015	-2.29401	1.59081	2.79234	-0.203355	-2.12179	2.858	4.28297	3.64713	3.3556
ADRB3	-0.39267	-0.185845	-0.400525	0.00238508	-0.37142	-0.119649	-0.255565	-0.375592	0.0701033	6.1924	3.74898
ADRBK1	0.0298558	1.83844	1.84721	0.494745	0.146863	1.1049	0.331066	0.957847	0.285926	1.06426	0.0864147
ADRBK2	0.0338192	1.42421	-0.116797	-3.08558	-0.827561	-2.56977	0.547385	-2.4531	1.47503	2.05112	0.747052
ADRM1	0.345405	-1.38278	-0.230369	0.314661	-0.529971	0.0115933	1.16557	0.00561206	0.910443	-0.756515	-0.49656
ADSL	0.145542	-0.169371	0.076807	1.26012	0.521252	0.461635	-1.17675	0.487461	0.217184	-0.829091	-0.166035
ADSS	1.88795	0.381458	-0.394618	-0.642655	-0.364877	0.690216	0.638595	0.468553	-0.761636	-1.81519	-0.340714
ADSSL1	3.08552	-0.693854	2.43559	2.51017	2.40088	1.51779	1.3949	3.36984	2.95879	3.06875	3.56341
AEBP1	-4.10467	-4.0036	-4.06606	-4.36908	-4.05794	-3.89738	-4.35074	-4.5457	-3.40923	0.221235	0.348754
AEBP2	0.811267	1.41256	0.705315	0.906655	1.31514	-0.67576	1.62426	1.5231	-0.146777	-1.46445	-0.393866
AES	-0.84625	-2.08377	-0.556548	-0.780783	0.563228	-0.726486	-1.21521	-0.359703	-1.90572	0.988399	0.686867
AF009267	2.63406	2.09372	2.01497	1.17831	1.91195	3.74399	3.33505	2.47513	1.8673	NaN	2.49775
AF010236	NaN	-1.08472	-1.44431	-1.10741	-1.51728	-1.06235	-0.989412	-0.9729	-3.15815	2.76591	1.03458
AF034174	-0.383791	-0.532938	1.65881	0.0694978	1.09021	0.0718751	0.115632	-0.42573	0.0406933	-0.942639	0.590544
AF035034	-0.0194436	1.00968	-0.0641682	NaN	0.33147	0.367849	NaN	-0.427543	NaN	NaN	4.95039
AF038199	-0.973722	1.10687	-0.751248	-0.416411	0.081987	-0.502938	0.994631	-0.231834	-0.211533	0.537729	0.954465
AF062385	-0.269296	-0.383863	-0.116194	-0.465637	0.375174	-0.512272	0.539862	0.775972	0.171222	0.723692	0.309097
AF070529	-0.036454	0.11157	-0.583302	-1.57353	-0.683142	-1.05204	-1.56734	0.158904	0.359208	1.3642	1.26723
AF074986	-0.19003	2.1033	2.41401	1.76702	1.28558	2.07572	-0.396783	2.75507	1.54564	-0.646248	0.207816
AF074987	1.02661	2.87843	1.40779	0.118152	1.93177	-0.751732	1.96117	2.15422	1.88268	1.2024	1.39442
AF075008	-1.7981	-0.183668	-0.0474594	0.216927	-0.593199	-0.518904	0.345238	0.489016	-0.859562	-0.944412	-0.424438
AF075027	0.815982	2.07481	-5.76145	-0.741751	-3.87705	-4.34483	-3.5726	-3.51981	0.154329	-0.765183	-1.73227
AF075108	-0.807518	-0.379213	-0.481679	-0.9848	-0.849822	-0.178542	-0.555956	-0.986045	-1.12289	NaN	0.228221
AF083120	-0.614449	-0.165246	-0.963134	-0.85799	NaN	-0.449785	-0.139914	-1.30326	-0.76724	NaN	-0.568814
AF085351	1.22236	1.64741	-0.890086	0.607	0.278451	1.74655	1.70061	1.55555	-0.179045	0.442986	0.44522
AF085829	NaN	0.616374	1.47713	0.768515	0.401178	0.721019	0.295748	1.5837	0.222996	NaN	0.465916
AF085846	0.465514	0.510007	0.922255	0.832454	1.26227	0.490916	1.6599	NaN	0.674389	NaN	-0.711757
AF085848	-0.941207	3.36046	1.39849	-0.64517	NaN	0.987656	2.12813	1.60824	0.0204073	2.78035	2.45952
AF085874	-1.02874	-0.634275	-1.05536	-0.806485	-0.385928	-0.861834	-0.710272	-1.05335	0.300581	4.64378	1.71937
AF085877	0.855163	2.1524	NaN	1.57233	1.22023	2.2988	-0.00789961	1.79183	2.29432	3.67666	3.14071
AF085968	0.0391	0.276568	-0.285662	0.223876	0.350781	-0.176967	-0.259085	0.34349	-0.0653801	3.42479	0.155486
AF086017	-1.02545	-0.0625175	1.22188	0.480697	NaN	NaN	NaN	NaN	-0.26727	NaN	0.367878
AF086032	-0.352496	-0.15609	-1.49444	-1.02673	0.0234006	-1.53147	-0.158597	0.0664786	-0.886203	-0.19943	0.0323689
AF086045	0.277322	-2.13769	-1.41966	-1.01486	0.0874252	-1.59922	-1.51279	-0.387155	-0.76091	-0.343732	-0.143644
AF086124	4.39769	1.1358	NaN	NaN	4.93714	2.67968	1.95403	4.05581	4.22203	2.209	0.00247739
AF086126	0.5952	2.4716	-0.971896	-0.0305149	0.925955	-1.21243	1.24861	0.48255	0.626316	-0.209564	0.461267
AF086139	1.69105	1.46565	0.687034	0.853542	0.111317	0.19411	1.29868	1.41123	1.01119	2.33939	1.38646
AF086154	-1.07124	-0.419528	1.27916	-1.27427	-1.1903	NaN	-1.55264	-1.13022	NaN	NaN	0.527108
AF086205	1.95342	2.54093	1.78701	0.0057691	-0.630621	0.980619	3.30297	1.38162	2.78462	NaN	-0.264581
AF086286	0.798785	0.0276291	0.64221	0.761975	-0.257745	-0.394662	-0.636931	-0.404498	0.182728	1.0379	-0.0230857
AF086288	0.146268	-0.325489	-0.0564709	-0.377956	0.369003	NaN	0.261989	-0.56068	-0.611469	2.47498	2.07639
AF086321	-0.451129	0.534879	-0.10941	NaN	NaN	NaN	0.226129	0.116539	NaN	NaN	0.17384
AF086329	-0.10721	-1.2246	1.35046	0.959533	0.453681	0.666836	0.167766	-0.0879577	0.661885	2.51138	-0.461912
AF086335	-1.33673	0.511226	0.974454	0.790464	-0.325221	1.73052	0.405793	0.177466	0.410299	-0.276107	-0.878239
AF086376	1.97522	0.592148	1.65699	1.40479	1.75793	0.868987	2.07268	1.18061	-0.133661	-0.054208	0.0869449
AF086427	0.773339	2.08953	0.960778	1.94782	-0.0299842	1.62916	1.34473	1.65532	2.14666	NaN	1.27916
AF086442	0.0627756	0.648833	-0.392206	0.728819	-0.244814	-0.0401874	0.675766	0.0739658	1.31411	4.30075	1.56255
AF086448	-0.0473342	-1.21069	-0.76208	-1.28043	-0.380666	-2.55798	-0.439777	-1.15723	-1.12268	-1.33213	-0.817274
AF086468	0.602265	1.50689	1.24087	1.03155	1.84195	0.827937	0.94531	0.838716	0.517978	2.14065	0.777263
AF086511	-2.19988	NaN	NaN	-2.783	NaN	NaN	-2.22154	-1.61547	-3.39911	4.09387	1.20465
AF086527	0.216885	1.4029	0.400386	0.288145	0.780637	0.74481	0.955357	1.15211	0.66498	NaN	4.07233
AF086536	0.768956	1.36824	1.27968	1.40636	NaN	NaN	2.48116	1.28904	1.36456	NaN	1.31815
AF086546	-0.124478	0.0293538	-0.34057	0.626061	0.0997249	-1.32534	-0.517713	0.272275	-0.519178	-1.56059	-1.14313
AF086790	-0.47155	0.00971254	-0.0532446	0.204392	0.452528	-0.138908	-0.14982	0.46104	0.172416	3.2038	1.4377
AF087999	1.38344	2.6925	2.40027	1.41189	2.9906	2.25049	2.49847	3.41543	2.52813	2.72261	1.68527
AF088033	0.885096	0.563028	-0.27616	0.477077	0.594725	-0.0614763	0.787093	0.904292	-0.251768	1.23493	1.14234
AF088076	0.179701	-1.43487	-2.74072	-1.58497	-6.26039	1.49217	0.272342	1.24069	-0.656004	-0.0454829	-0.132421
AF090884	-0.489606	-0.283325	0.0475181	0.414077	0.48299	0.438541	0.083081	0.126556	0.451797	2.18982	0.302418
AF090927	2.56192	1.09724	2.03793	2.16725	2.99282	3.0062	3.29779	2.03758	2.19412	2.49742	1.46466
AF091089	0.351194	1.68912	0.406648	-0.16196	-0.0291497	1.159	1.9459	0.890655	0.701064	0.975881	-1.35992
AF111848	-0.34319	0.177043	-0.515571	-0.400454	-0.209894	0.0727438	0.0130182	-0.213897	-0.65368	0.639586	-0.565775
AF113008	-0.170942	-0.225201	-0.0538653	-0.251733	0.773452	0.855744	-0.78658	-0.148202	0.575032	1.84103	0.535361
AF113009	NaN	-0.90681	-0.642098	-1.35401	NaN	-0.375609	-1.07886	-1.32714	NaN	NaN	0.372574
AF113013	-0.098978	1.25061	2.08578	-0.20504	-0.187144	0.250001	0.321872	0.165756	0.368831	2.26899	1.4243
[truncated: 17,319 more rows]
